# Supplementary material for: Inherently confinable split-drive systems in Drosophila
Source: Nat Commun. 2021 Mar 5;12:1480. doi: 10.1038/s41467-021-21771-7 (PMC7935863; doi:10.1038/s41467-021-21771-7)
Supplement: Supplementary file 3 — Supplementary Data 1 [file 41467_2021_21771_MOESM3_ESM.xlsx]

## Sheet: Fig.2a-Rab5vCas9 (III)
	vasa-Cas9
	G0: Rab5 female x vCas9 male
	F1: Rab5vCas9 female x w- male
	F2: below
	Vial	Sex	Cas9; Rab5	Rab5	Cas9	WT	Sex Rab5	Sex progeny	% Rab5 (sex)	Conversion Rate (sex)	Total Rab5	Total progeny	% Rab5	Conversion Rate		Total Cas9-GFP	Rab5-dsRed only	Both	Total Rab5-dsRed	No dsRed
	1	M	7	5			12	12	100	100
		F	7	3		2	10	12	83.3333	66.6667	22	24	91.6667	83.3333		58.3333	33.3333	58.3333	91.6667	8.33333
	2	M	15	17	2		32	34	94.12	88.24
		F	9	13			22	22	100	100	54	56	96.43	92.86		46.43	53.57	42.86	96.43	3.57
	3	M	9	13	2		22	24	91.67	83.33
		F	15	18	2		33	35	94.29	88.57	55	59	93.22	86.44		47.46	52.54	40.68	93.22	6.78
	4	M	15	12		2	27	29	93.1	86.21
		F	13	9		1	22	23	95.65	91.3	49	52	94.23	88.46		53.85	40.38	53.85	94.23	5.77
	5	M	15	13			28	28	100	100
		F	14	11			25	25	100	100	53	53	100	100		54.72	45.28	54.72	100	0
	6	M	11	16			27	27	100	100
		F	18	12	2		30	32	93.75	87.5	57	59	96.61	93.22		52.54	47.46	49.15	96.61	3.39
	7	M	20	25	1	2	45	48	93.75	87.5
		F	20	21	2	1	41	44	93.18	86.36	86	92	93.48	86.96		46.74	50	43.48	93.48	6.52
	8	M	17	17	2		34	36	94.44	88.89
		F	19	29	4	1	48	53	90.57	81.13	82	89	92.13	84.27		47.19	51.69	40.45	92.13	7.87
	9	M	22	21	1	2	43	46	93.48	86.96
		F	19	17	2		36	38	94.74	89.47	79	84	94.05	88.1		52.38	45.24	48.81	94.05	5.95
	10	M	17	19			36	36	100	100
		F	11	17			28	28	100	100	64	64	100	100		43.75	56.25	43.75	100	0
	11	M	2	3			5	5	100	100
		F	4	4		1	8	9	88.89	77.78	13	14	92.86	85.71		42.86	50	42.86	92.86	7.14
	12	M	3	4			7	7	100	100
		F	7	4			11	11	100	100	18	18	100	100		55.56	44.44	55.56	100	0
	13	M	0	7			7	7	100	100
		F	6	2			8	8	100	100	15	15	100	100		40	60	40	100	0
	14	M	15	14	1		29	30	96.67	93.33
		F	12	14	1		26	27	96.3	92.59	55	57	96.49	92.98		50.88	49.12	47.37	96.49	3.51
	15	M	20	22	1	1	42	44	95.4545	90.9091
		F	30	28	0	2	58	60	96.6667	93.3333	100	104	96.1538	92.3077		49.0385	48.0769	48.0769	96.1538	3.84615
	16	M	28	17	1	2	45	48	93.75	87.5
		F	28	24	1	0	52	53	98.1132	96.2264	97	101	96.0396	92.0792		57.4257	40.5941	55.4455	96.0396	3.9604
	17	M	31	27	3	0	58	61	95.082	90.1639
		F	25	20	4	2	45	51	88.2353	76.4706	103	112	91.9643	83.9286		56.25	41.9643	50	91.9643	8.03571
	18	M	27	22	7	4	49	60	81.6667	63.3333
		F	29	39	1	0	68	69	98.5507	97.1014	117	129	90.6977	81.3953		49.6124	47.2868	43.4109	90.6977	9.30233
	19	M	24	19	0	0	43	43	100	100
		F	21	33	0	0	54	54	100	100	97	97	100	100		46.3918	53.6082	46.3918	100	0
	20	M	22	23	0	0	45	45	100	100
		F	29	33	4	0	62	66	93.9394	87.8788	107	111	96.3964	92.7928		49.5495	50.4505	45.9459	96.3964	3.6036
	21	M	18	27	0	1	45	46	97.8261	95.6522
		F	30	40	1	4	70	75	93.3333	86.6667	115	121	95.0413	90.0826		40.4959	55.3719	39.6694	95.0413	4.95868
	22	M	34	32	0	0	66	66	100	100
		F	41	31	0	0	72	72	100	100	138	138	100	100		54.3478	45.6522	54.3478	100	0
	23	M	22	31	3	1	53	57	92.9825	85.9649
		F	29	40	0	2	69	71	97.1831	94.3662	122	128	95.3125	90.625		42.1875	55.4688	39.8438	95.3125	4.6875
	24	M	14	22	0	4	36	40	90	80
		F	22	28	0	4	50	54	92.5926	85.1852	86	94	91.4894	82.9787		38.2979	53.1915	38.2979	91.4894	8.51064
	25	M	25	27	0	2	52	54	96.2963	92.5926
		F	42	34	0	2	76	78	97.4359	94.8718	128	132	96.9697	93.9394		50.7576	46.2121	50.7576	96.9697	3.0303
	26	M	24	34	4	0	58	62	93.5484	87.0968
		F	30	28	0	0	58	58	100	100	116	120	96.6667	93.3333		48.3333	51.6667	45	96.6667	3.33333
	27	M	28	30	2	2	58	62	93.5484	87.0968
		F	41	50	0	2	91	93	97.8495	95.6989	149	155	96.129	92.2581		45.8065	51.6129	44.5161	96.129	3.87097
	28	M	13	29	2	0	42	44	95.4545	90.9091
		F	30	24	2	0	54	56	96.4286	92.8571	96	100	96	92		47	53	43	96	4
	29	M	20	23	0	0	43	43	100	100
		F	18	28	0	0	46	46	100	100	89	89	100	100		42.6966	57.3034	42.6966	100	0
	30	M	38	34	0	0	72	72	100	100
		F	60	36	0	0	96	96	100	100	168	168	100	100		58.3333	41.6667	58.3333	100	0
	31	M	17	20	0	0	37	37	100	100
		F	39	18	0	0	57	57	100	100	94	94	100	100		59.5745	40.4255	59.5745	100	0
	32	M	14	24	0	0	38	38	100	100
		F	22	18	0	0	40	40	100	100	78	78	100	100		46.1538	53.8462	46.1538	100	0
	33	M	19	15	0	1	34	35	97.1429	94.2857
		F	13	11	1	0	24	25	96	92	58	60	96.6667	93.3333		55	43.3333	53.3333	96.6667	3.33333
	34	M	4	6	0	0	10	10	100	100
		F	7	7	1	0	14	15	93.3333	86.6667	24	25	96	92		48	52	44	96	4
	35	M	7	7			14	14	100	100
		F	19	9		1	28	29	96.5517	93.1034	42	43	97.6744	95.3488		60.4651	37.2093	60.4651	97.6744	2.32558
	36	M	10	11	1		21	22	95.4545	90.9091
		F	12	9		2	21	23	91.3043	82.6087	42	45	93.3333	86.6667		51.1111	44.4444	48.8889	93.3333	6.66667
	37	M	15	9			24	24	100	100
		F	21	12	1		33	34	97.0588	94.1176	57	58	98.2759	96.5517		63.7931	36.2069	62.069	98.2759	1.72414
	38	M	22	29			51	51	100	100
		F	26	24		1	50	51	98.0392	96.0784	101	102	99.0196	98.0392		47.0588	51.9608	47.0588	99.0196	0.980392
	39	M	5	6	1		11	12	91.6667	83.3333
		F	8	8		1	16	17	94.1176	88.2353	27	29	93.1034	86.2069		48.2759	48.2759	44.8276	93.1034	6.89655
	40	M	7	6			13	13	100	100
		F	6	7			13	13	100	100	26	26	100	100		50	50	50	100	0
	41	M	4	5	1		9	10	90	80
		F	8	7			15	15	100	100	24	25	96	92		52	48	48	96	4
	42	M	3	6			9	9	100	100
		F	12	7			19	19	100	100	28	28	100	100		53.5714	46.4286	53.5714	100	0
	43	M	10	8	0	0	18	18	100	100
		F	20	8	0	0	28	28	100	100	46	46	100	100		65.2174	34.7826	65.2174	100	0
	44	M	8	18	0	2	26	28	92.8571	85.7143
		F	15	7	0	0	22	22	100	100	48	50	96	92		46	50	46	96	4
	45	M	13	15	0	0	28	28	100	100
		F	15	14	2	2	29	33	87.8788	75.7576	57	61	93.4426	86.8852		49.1803	47.541	45.9016	93.4426	6.55738
	46	M	12	9	0	0	21	21	100	100
		F	17	12	0	2	29	31	93.5484	87.0968	50	52	96.1538	92.3077		55.7692	40.3846	55.7692	96.1538	3.84615
	47	M	6	10	0	1	16	17	94.1176	88.2353
		F	11	15	1	2	26	29	89.6552	79.3103	42	46	91.3043	82.6087		39.1304	54.3478	36.9565	91.3043	8.69565
	48	M	15	14	2	0	29	31	93.5484	87.0968
		F	13	12	1	0	25	26	96.1538	92.3077	54	57	94.7368	89.4737		54.386	45.614	49.1228	94.7368	5.26316
	49	M	24	20			44	44	100	100
		F	17	32			49	49	100	100	93	93	100	100		44.09	55.91	44.09	100	0
	50	M	13	17			30	30	100	100
		F	15	21		2	36	38	94.74	89.47	66	68	97.06	94.12		41.18	55.88	41.18	97.06	2.94
	51	M	19	13			32	32	100	100
		F	28	15			43	43	100	100	75	75	100	100		62.67	37.33	62.67	100	0
	52	M	12	22		1	34	35	97.14	94.29
		F	8	13	1	1	21	23	91.3	82.61	55	58	94.83	89.66		36.21	60.34	34.48	94.83	5.17
	53	M	16	12			28	28	100	100
		F	25	16			41	41	100	100	69	69	100	100		59.42	40.58	59.42	100	0
	54	M	10	9			19	19	100	100
		F	12	11			23	23	100	100	42	42	100	100		52.38	47.62	52.38	100	0
	55	M	14	18		1	32	33	96.97	93.94
		F	21	24	1		45	46	97.83	95.65	77	79	97.47	94.94		45.57	53.16	44.3	97.47	2.53
	56	M	12	7		3	19	22	86.36	72.73
		F	16	13	2	1	29	32	90.63	81.25	48	54	88.89	77.78		55.56	37.04	51.85	88.89	11.11
	57	M	10	6			16	16	100	100
		F	19	16			35	35	100	100	51	51	100	100		56.86	43.14	56.86	100	0
	58	M	15	13			28	28	100	100
		F	14	15			29	29	100	100	57	57	100	100		50.88	49.12	50.88	100	0
	59	M	13	11	3		24	27	88.89	77.78
		F	17	17		2	34	36	94.44	88.89	58	63	92.06	84.13		52.38	44.44	47.62	92.06	7.94
	60	M	23	18			41	41	100	100
		F	23	21			44	44	100	100	85	85	100	100		54.12	45.88	54.12	100	0
	61	M	9	19	2		28	30	93.33	86.67
		F	13	12	2		25	27	92.59	85.19	53	57	92.98	85.96		45.61	54.39	38.6	92.98	7.02
	62	M	9	19	1	4	28	33	84.85	69.7
		F	14	23	4	1	37	42	88.1	76.19	65	75	86.67	73.33		37.33	56	30.67	86.67	13.33
	63	M	15	13			28	28	100	100
		F	12	19			31	31	100	100	59	59	100	100		45.76	54.24	45.76	100	0
	64	M	20	15			35	35	100	100
		F	14	21			35	35	100	100	70	70	100	100		48.57	51.43	48.57	100	0
	65	M	14	17		2	31	33	93.94	87.88
		F	20	6	1		26	27	96.3	92.59	57	60	95	90		58.33	38.33	56.67	95	5
	66	M	17	15			32	32	100	100
		F	16	17			33	33	100	100	65	65	100	100		50.77	49.23	50.77	100	0
	67	M	3	4			7	7	100	100
		F	2	3			5	5	100	100	12	12	100	100		41.67	58.33	41.67	100	0
	68	M	12	10	1	1	22	24	91.67	83.33
		F	12	15		1	27	28	96.43	92.86	49	52	94.23	88.46		48.08	48.08	46.15	94.23	5.77
	69	M	13	18		2	31	33	93.94	87.88
		F	26	15	1	2	41	44	93.18	86.36	72	77	93.51	87.01		51.95	42.86	50.65	93.51	6.49
										TOTAL	4706	4881				50.0477	48.1241	48.3171	96.4411	3.55887
	G0: Rab5 female x vCas9 male
	F1: Rab5vCas9 male x w- female
	F2: below
	Vial	Sex	Cas9; Rab5	Rab5	Cas9	WT	Sex Rab5	Sex progeny	% Rab5 (sex)	Conversion Rate (sex)	Total Rab5	Total progeny	% Rab5	Conversion Rate		Total Cas9-GFP	Rab5-dsRed only	Both	Total Rab5-dsRed	No dsRed
	1	M	19	15	4	7	34	45	75.5556	51.1111
		F	17	8	3	6	25	34	73.5294	47.0588	59	79	74.6835	49.3671		54.4304	29.1139	45.5696	74.6835	25.3165
	2	M	10	7	5	3	17	25	68	36
		F	15	12	9	4	27	40	67.5	35	44	65	67.6923	35.3846		60	29.2308	38.4615	67.6923	32.3077
	3	M	11	9	4	4	20	28	71.4286	42.8571
		F	15	12	7	5	27	39	69.2308	38.4615	47	67	70.1493	40.2985		55.2239	31.3433	38.806	70.1493	29.8507
	4	M	11	9	7	5	20	32	62.5	25
		F	14	12	4	6	26	36	72.2222	44.4444	46	68	67.6471	35.2941		52.9412	30.8824	36.7647	67.6471	32.3529
	5	M	12	10	2	2	22	26	84.6154	69.2308
		F	16	17	2	2	33	37	89.1892	78.3784	55	63	87.3016	74.6032		50.7937	42.8571	44.4444	87.3016	12.6984
	6	M	7	4	4	2	11	17	64.7059	29.4118
		F	5	2	1	0	7	8	87.5	75	18	25	72	44		68	24	48	72	28
	7	M	7	18	4	3	25	32	78.125	56.25
		F	15	4	4	5	19	28	67.8571	35.7143	44	60	73.3333	46.6667		50	36.6667	36.6667	73.3333	26.6667
	8	M	13	19	3	5	32	40	80	60
		F	14	11	6	4	25	35	71.4286	42.8571	57	75	76	52		48	40	36	76	24
	9	M	12	16	4	7	28	39	71.7949	43.5897
		F	19	10	5	6	29	40	72.5	45	57	79	72.1519	44.3038		50.6329	32.9114	39.2405	72.1519	27.8481
	10	M	20	19	6	6	39	51	76.4706	52.9412
		F	22	15	10	12	37	59	62.7119	25.4237	76	110	69.0909	38.1818		52.7273	30.9091	38.1818	69.0909	30.9091
	11	M	16	21	3	1	37	41	90.2439	80.4878
		F	10	16	2	3	26	31	83.871	67.7419	63	72	87.5	75		43.0556	51.3889	36.1111	87.5	12.5
	12	M	10	9	4	7	19	30	63.3333	26.6667
		F	15	17	4	8	32	44	72.7273	45.4545	51	74	68.9189	37.8378		44.5946	35.1351	33.7838	68.9189	31.0811
	13	M	19	10	9	7	29	45	64.4444	28.8889
		F	21	27	8	12	48	68	70.5882	41.1765	77	113	68.1416	36.2832		50.4425	32.7434	35.3982	68.1416	31.8584
	14	M	13	19	6	7	32	45	71.1111	42.2222
		F	15	15	7	9	30	46	65.2174	30.4348	62	91	68.1319	36.2637		45.0549	37.3626	30.7692	68.1319	31.8681
	15	M	19	18	4	5	37	46	80.4348	60.8696
		F	14	13	4	5	27	36	75	50	64	82	78.0488	56.0976		50	37.8049	40.2439	78.0488	21.9512
	16	M	13	12	8	5	25	38	65.7895	31.5789
		F	12	18	3	5	30	38	78.9474	57.8947	55	76	72.3684	44.7368		47.3684	39.4737	32.8947	72.3684	27.6316
	17	M	2	7	0	1	9	10	90	80
		F	8	7	1	0	15	16	93.75	87.5	24	26	92.3077	84.6154		42.3077	53.8462	38.4615	92.3077	7.69231
	18	M	6	4	4	2	10	16	62.5	25
		F	10	12	1	0	22	23	95.6522	91.3043	32	39	82.0513	64.1026		53.8462	41.0256	41.0256	82.0513	17.9487
	19	M	12	12	7	3	24	34	70.5882	41.1765
		F	12	13	5	3	25	33	75.7576	51.5152	49	67	73.1343	46.2687		53.7313	37.3134	35.8209	73.1343	26.8657
	20	M	6	7	1	2	13	16	81.25	62.5
		F	9	5	0	0	14	14	100	100	27	30	90	80		53.3333	40	50	90	10
	21	M	13	15	3	3	28	34	82.3529	64.7059
		F	13	16	9	4	29	42	69.0476	38.0952	57	76	75	50		50	40.7895	34.2105	75	25
	22	M	9	13	2	3	22	27	81.48	62.96
		F	9	18	5	2	27	34	79.41	58.82	49	61	80.33	60.66		40.98	50.82	29.51	80.33	19.67
	23	M	14	14	0	3	28	31	90.32	80.65
		F	7	10	3	2	17	22	77.27	54.55	45	53	84.91	69.81		45.28	45.28	39.62	84.91	15.09
	24	M	11	13	5	1	24	30	80	60
		F	18	17	4	4	35	43	81.4	62.79	59	73	80.82	61.64		52.05	41.1	39.73	80.82	19.18
	25	M	6	6	2	3	12	17	70.59	41.18
		F	9	5	3	4	14	21	66.67	33.33	26	38	68.42	36.84		52.63	28.95	39.47	68.42	31.58
	26	M	18	14	12	14	32	58	55.17	10.34
		F	16	17	8	7	33	48	68.75	37.5	65	106	61.32	22.64		50.94	29.25	32.08	61.32	38.68
	27	M	9	5	1	5	14	20	70	40
		F	10	7	7	5	17	29	58.62	17.24	31	49	63.27	26.53		55.1	24.49	38.78	63.27	36.73
	28	M	7	5	4	1	12	17	70.59	41.18
		F	8	4	0	2	12	14	85.71	71.43	24	31	77.42	54.84		61.29	29.03	48.39	77.42	22.58
	29	M	14	5	2	0	19	21	90.48	80.95
		F	14	13	2	0	27	29	93.1	86.21	46	50	92	84		64	36	56	92	8
	30	M	12	10	3	2	22	27	81.48	62.96
		F	20	13	4	5	33	42	78.57	57.14	55	69	79.71	59.42		56.52	33.33	46.38	79.71	20.29
	31	M	15	16	5	1	31	37	83.78	67.57
		F	23	13	2	4	36	42	85.71	71.43	67	79	84.81	69.62		56.96	36.71	48.1	84.81	15.19
	32	M	13	15	5	10	28	43	65.12	30.23
		F	13	12	4	9	25	38	65.79	31.58	53	81	65.43	30.86		43.21	33.33	32.1	65.43	34.57
	33	M	14	13	2	2	27	31	87.1	74.19
		F	17	5	3	2	22	27	81.48	62.96	49	58	84.48	68.97		62.07	31.03	53.45	84.48	15.52
	34	M	9	7	1	0	16	17	94.12	88.24
		F	12	8	2	7	20	29	68.97	37.93	36	46	78.26	56.52		52.17	32.61	45.65	78.26	21.74
										TOTAL	1669	2231				52.0495	36.0802	40.0034	76.0833	23.9167

## Sheet: Fig.2a-Rab5nCas9 (III)
	nanos-Cas9
	G0: Rab5 x nCas9
	F1: Rab5nCas9 female x w- male
	F2: below
	Vial	Sex	Cas9; Rab5	Rab5	Cas9	WT	Sex Rab5	Sex progeny	% Rab5 (sex)	Conversion Rate (sex)	Total Rab5	Total progeny	% Rab5	Conversion Rate		Total Cas9-GFP	Rab5-dsRed only	Both	Total Rab5-dsRed	No dsRed
	1	M	4	7			11	11	100	100
		F	10	12			22	22	100	100	33	33	100	100		42.42	57.58	42.42	100	0
	2	M	13	6			19	19	100	100
		F	11	3			14	14	100	100	33	33	100	100		72.73	27.27	72.73	100	0
	3	M	10	16			26	26	100	100
		F	14	11		1	25	26	96.15	92.31	51	52	98.08	96.15		46.15	51.92	46.15	98.08	1.92
	4	M	15	7	1	1	22	24	91.67	83.33
		F	10	8		1	18	19	94.74	89.47	40	43	93.02	86.05		60.47	34.88	58.14	93.02	6.98
	5	M	10	3			13	13	100	100
		F	8	3			11	11	100	100	24	24	100	100		75	25	75	100	0
	6	M	13	8		1	21	22	95.45	90.91
		F	14	16			30	30	100	100	51	52	98.08	96.15		51.92	46.15	51.92	98.08	1.92
	7	M	22	25	1	1	47	49	95.92	91.84
		F	23	40	2	1	63	66	95.45	90.91	110	115	95.65	91.3		41.74	56.52	39.13	95.65	4.35
	8	M	6	9			15	15	100	100
		F	16	10			26	26	100	100	41	41	100	100		53.66	46.34	53.66	100	0
	9	M	17	17	2	2	34	38	89.47	78.95
		F	21	14	1	1	35	37	94.59	89.19	69	75	92	84		54.67	41.33	50.67	92	8
	10	M	14	6	1	1	20	22	90.91	81.82
		F	4	11			15	15	100	100	35	37	94.59	89.19		51.35	45.95	48.65	94.59	5.41
	11	M	17	27			44	44	100	100
		F	33	22	2		55	57	96.49	92.98	99	101	98.02	96.04		51.49	48.51	49.5	98.02	1.98
	12	M	21	16	2		37	39	94.87	89.74
		F	26	23	1	1	49	51	96.08	92.16	86	90	95.56	91.11		55.56	43.33	52.22	95.56	4.44
	13	M	6	15	1		21	22	95.45	90.91
		F	11	12			23	23	100	100	44	45	97.78	95.56		40	60	37.78	97.78	2.22
	14	M	21	15	1		36	37	97.3	94.59
		F	17	21	1	2	38	41	92.68	85.37	74	78	94.87	89.74		51.28	46.15	48.72	94.87	5.13
	15	M	4	4		1	8	9	88.89	77.78
		F	7	4			11	11	100	100	19	20	95	90		55	40	55	95	5
	16	M	20	16	2	1	36	39	92.31	84.62
		F	25	22	2		47	49	95.92	91.84	83	88	94.32	88.64		55.68	43.18	51.14	94.32	5.68
	17	M	1	3			4	4	100	100
		F	3	3			6	6	100	100	10	10	100	100		40	60	40	100	0
	18	M	11	14			25	25	100	100
		F	15	7		2	22	24	91.67	83.33	47	49	95.92	91.84		53.06	42.86	53.06	95.92	4.08
	19	M	13	18		1	31	32	96.88	93.75
		F	16	21			37	37	100	100	68	69	98.55	97.1		42.03	56.52	42.03	98.55	1.45
	20	M	18	12			30	30	100	100
		F	19	12			31	31	100	100	61	61	100	100		60.66	39.34	60.66	100	0
	21	M	16	9	1	1	25	27	92.59	85.19
		F	11	11			22	22	100	100	47	49	95.92	91.84		57.14	40.82	55.1	95.92	4.08
	22	M	7	9			16	16	100	100
		F	13	16		4	29	33	87.88	75.76	45	49	91.84	83.67		40.82	51.02	40.82	91.84	8.16
	23	M	14	15	2	0	29	31	93.5484	87.0968
		F	17	17	0	1	34	35	97.1429	94.2857	63	66	95.4545	90.9091		50	48.4848	46.9697	95.4545	4.54545
	24	M	15	15	0	1	30	31	96.7742	93.5484
		F	16	17	0	2	33	35	94.2857	88.5714	63	66	95.4545	90.9091		46.9697	48.4848	46.9697	95.4545	4.54545
	25	M	4	8	0	0	12	12	100	100
		F	12	12	0	2	24	26	92.3077	84.6154	36	38	94.7368	89.4737		42.1053	52.6316	42.1053	94.7368	5.26316
	26	M	18	20	1	0	38	39	97.4359	94.8718
		F	20	20	1	0	40	41	97.561	95.122	78	80	97.5	95		50	50	47.5	97.5	2.5
	27	M	16	12	3	1	28	32	87.5	75
		F	14	21	0	2	35	37	94.5946	89.1892	63	69	91.3043	82.6087		47.8261	47.8261	43.4783	91.3043	8.69565
	28	M	7	12	1	0	19	20	95	90
		F	13	12	1	2	25	28	89.2857	78.5714	44	48	91.6667	83.3333		45.8333	50	41.6667	91.6667	8.33333
	29	M	12	11	0	0	23	23	100	100
		F	19	26	1	0	45	46	97.8261	95.6522	68	69	98.5507	97.1014		46.3768	53.6232	44.9275	98.5507	1.44928
	30	M	15	16	0	0	31	31	100	100
		F	13	28	1	0	41	42	97.619	95.2381	72	73	98.6301	97.2603		39.726	60.274	38.3562	98.6301	1.36986
	31	M	8	7	1	1	15	17	88.2353	76.4706
		F	13	8	0	1	21	22	95.4545	90.9091	36	39	92.3077	84.6154		56.4103	38.4615	53.8462	92.3077	7.69231
	32	M	21	15	0	0	36	36	100	100
		F	13	22	0	0	35	35	100	100	71	71	100	100		47.8873	52.1127	47.8873	100	0
	33	M	12	17	0	1	29	30	96.6667	93.3333
		F	13	21	1	0	34	35	97.1429	94.2857	63	65	96.9231	93.8462		40	58.4615	38.4615	96.9231	3.07692
	34	M	15	12	0	0	27	27	100	100
		F	11	10	1	0	21	22	95.4545	90.9091	48	49	97.9592	95.9184		55.102	44.898	53.0612	97.9592	2.04082
	35	M	13	18	0	2	31	33	93.9394	87.8788
		F	11	14	0	1	25	26	96.1538	92.3077	56	59	94.9153	89.8305		40.678	54.2373	40.678	94.9153	5.08475
	36	M	15	5	0	0	20	20	100	100
		F	12	17	2	1	29	32	90.625	81.25	49	52	94.2308	88.4615		55.7692	42.3077	51.9231	94.2308	5.76923
	37	M	9	16	1		25	26	96.1538	92.3077
		F	16	13			29	29	100	100	54	55	98.1818	96.3636		47.27	52.73	45.45	98.18	1.82
	38	M	9	11			20	20	100	100
		F	19	14			33	33	100	100	53	53	100	100		52.83	47.17	52.83	100	0
	39	M	11	15		1	26	27	96.2963	92.5926
		F	12	12	2	3	24	29	82.7586	65.5172	50	56	89.2857	78.5714		44.64	48.21	41.07	89.29	10.71
	40	M	9	13	1		22	23	95.6522	91.3043
		F	9	16		2	25	27	92.5926	85.1852	47	50	94	88		38	58	36	94	6
	41	M	13	12			25	25	100	100
		F	8	11			19	19	100	100	44	44	100	100		47.73	52.27	47.73	100	0
	42	M	10	11		2	21	23	91.3043	82.6087
		F	22	11	2	1	33	36	91.6667	83.3333	54	59	91.5254	83.0508		57.63	37.29	54.24	91.53	8.47
	43	M	5	8	1	1	13	15	86.6667	73.3333
		F	11	6	1	1	17	19	89.4737	78.9474	30	34	88.2353	76.4706		52.94	41.18	47.06	88.24	11.76
	44	M	13	13	1		26	27	96.2963	92.5926
		F	12	12			24	24	100	100	50	51	98.0392	96.0784		50.98	49.02	49.02	98.04	1.96
	45	M	11	12			23	23	100	100
		F	8	17			25	25	100	100	48	48	100	100		39.58	60.42	39.58	100	0
	46	M	14	22			36	36	100	100
		F	16	12	3		28	31	90.3226	80.6452	64	67	95.5224	91.0448		49.25	50.75	44.78	95.52	4.48
	47	M	21	19		1	40	41	97.561	95.122
		F	24	12			36	36	100	100	76	77	98.7013	97.4026		58.44	40.26	58.44	98.7	1.3
	48	M	22	13			35	35	100	100
		F	11	9			20	20	100	100	55	55	100	100		60	40	60	100	0
	49	M	13	15	1		28	29	96.5517	93.1034
		F	19	15		3	34	37	91.8919	83.7838	62	66	93.9394	87.8788		50	45.45	48.48	93.94	6.06
	50	M	7	11			18	18	100	100
		F	9	12			21	21	100	100	39	39	100	100		41.03	58.97	41.03	100	0
	51	M	17	11			28	28	100	100
		F	15	18	1		33	34	97.0588	94.1176	61	62	98.3871	96.7742		53.23	46.77	51.61	98.39	1.61
	1	M	20	16	0	0	36	36	100	100
		F	21	16	2	0	37	39	94.87	89.74	73	75	97.33	94.67		57.33	42.67	54.67	97.33	2.67
	2	M	11	11	0	0	22	22	100	100
		F	6	12	0	0	18	18	100	100	40	40	100	100		42.5	57.5	42.5	100	0
	3	M	13	6	0	3	19	22	86.36	72.73
		F	14	8	0	2	22	24	91.67	83.33	41	46	89.13	78.26		58.7	30.43	58.7	89.13	10.87
	4	M	14	13	1	2	27	30	90	80
		F	12	10	1	0	22	23	95.65	91.3	49	53	92.45	84.91		52.83	43.4	49.06	92.45	7.55
	5	M	9	5	0	2	14	16	87.5	75
		F	7	5	1	2	12	15	80	60	26	31	83.87	67.74		54.84	32.26	51.61	83.87	16.13
	6	M	6	17	0	0	23	23	100	100
		F	21	13	1	0	34	35	97.14	94.29	57	58	98.28	96.55		48.28	51.72	46.55	98.28	1.72
	7	M	10	10	1	1	20	22	90.91	81.82
		F	21	5	0	3	26	29	89.66	79.31	46	51	90.2	80.39		62.75	29.41	60.78	90.2	9.8
										TOTAL	3099	3228				50.6602	46.9371	49.0262	95.9642	4.0358
	F1: Rab5nCas9 male x w- female
	F2: below
	Vial	Sex	Cas9; Rab5	Rab5	Cas9	WT	Sex Rab5	Sex progeny	% Rab5 (sex)	Conversion Rate (sex)	Total Rab5	Total progeny	% Rab5	Conversion Rate		Total Cas9-GFP	Rab5-dsRed only	Both	Total Rab5-dsRed	No dsRed
	1	M	8	3		2	11	13	84.62	69.23
		F	7	9	2	2	16	20	80	60	27	33	81.82	63.64		51.52	36.36	45.45	81.82	18.18
	2	M	3	5			8	8	100	100
		F	4	3	2		7	9	77.78	55.56	15	17	88.24	76.47		52.94	47.06	41.18	88.24	11.76
	3	M	9	8	4	1	17	22	77.27	54.55
		F	8	4	3	2	12	17	70.59	41.18	29	39	74.36	48.72		61.54	30.77	43.59	74.36	25.64
	4	M	11	6	2		17	19	89.47	78.95
		F	6	7		2	13	15	86.67	73.33	30	34	88.24	76.47		55.88	38.24	50	88.24	11.76
	5	M	11	17	4	4	28	36	77.78	55.56
		F	13	15	4	4	28	36	77.78	55.56	56	72	77.78	55.56		44.44	44.44	33.33	77.78	22.22
	6	M	15	15	1	5	30	36	83.33	66.67
		F	9	9	9	8	18	35	51.43	2.86	48	71	67.61	35.21		47.89	33.8	33.8	67.61	32.39
	7	M	2	5		1	7	8	87.5	75
		F	3	4	1	1	7	9	77.78	55.56	14	17	82.35	64.71		35.29	52.94	29.41	82.35	17.65
	8	M	7	3	1	1	10	12	83.33	66.67
		F	7	5	1	3	12	16	75	50	22	28	78.57	57.14		57.14	28.57	50	78.57	21.43
	9	M	4	5		1	9	10	90	80
		F	3	4			7	7	100	100	16	17	94.12	88.24		41.18	52.94	41.18	94.12	5.88
	10	M	8	12	2	5	20	27	74.0741	48.1481
		F	13	21	3	2	34	39	87.1795	74.359	54	66	81.8182	63.6364		39.3939	50	31.8182	81.8182	18.1818
	11	M	11	11	0	3	22	25	88	76
		F	11	10	4	0	21	25	84	68	43	50	86	72		52	42	44	86	14
	12	M	11	13	6	1	24	31	77.4194	54.8387
		F	11	17	4	4	28	36	77.7778	55.5556	52	67	77.6119	55.2239		47.7612	44.7761	32.8358	77.6119	22.3881
	13	M	16	17	2	7	33	42	78.5714	57.1429
		F	12	8	7	4	20	31	64.5161	29.0323	53	73	72.6027	45.2055		50.6849	34.2466	38.3562	72.6027	27.3973
	14	M	22	21	8	7	43	58	74.1379	48.2759
		F	21	15	2	2	36	40	90	80	79	98	80.6122	61.2245		54.0816	36.7347	43.8776	80.6122	19.3878
	15	M	16	11	4	3	27	34	79.4118	58.8235
		F	13	10	4	0	23	27	85.1852	70.3704	50	61	81.9672	63.9344		60.6557	34.4262	47.541	81.9672	18.0328
	16	M	16	16	6	1	32	39	82.0513	64.1026
		F	18	12	4	4	30	38	78.9474	57.8947	62	77	80.5195	61.039		57.1429	36.3636	44.1558	80.5195	19.4805
	17	M	18	9	2	2	27	31	87.0968	74.1935
		F	14	8	4	5	22	31	70.9677	41.9355	49	62	79.0323	58.0645		61.2903	27.4194	51.6129	79.0323	20.9677
	18	M	12	9	3	4	21	28	75	50
		F	11	12	4	4	23	31	74.1935	48.3871	44	59	74.5763	49.1525		50.8475	35.5932	38.9831	74.5763	25.4237
	19	M	8	8	2	4	16	22	72.7273	45.4545
		F	13	5	5	3	18	26	69.2308	38.4615	34	48	70.8333	41.6667		58.3333	27.0833	43.75	70.8333	29.1667
	20	M	19	21	6	4	40	50	80	60
		F	17	22	4	5	39	48	81.25	62.5	79	98	80.6122	61.2245		46.9388	43.8776	36.7347	80.6122	19.3878
	21	M	16	29	4	5	45	54	83.3333	66.6667
		F	19	18	7	5	37	49	75.5102	51.0204	82	103	79.6117	59.2233		44.6602	45.6311	33.9806	79.6117	20.3883
	22	M	14	19	6	3	33	42	78.5714	57.1429
		F	21	20	2	6	41	49	83.6735	67.3469	74	91	81.3187	62.6374		47.2527	42.8571	38.4615	81.3187	18.6813
	23	M	16	14	5	2	30	37	81.0811	62.1622
		F	17	23	5	3	40	48	83.3333	66.6667	70	85	82.3529	64.7059		50.5882	43.5294	38.8235	82.3529	17.6471
	24	M	31	23	3	6	54	63	85.7143	71.4286
		F	32	26	7	4	58	69	84.058	68.1159	112	132	84.8485	69.697		55.303	37.1212	47.7273	84.8485	15.1515
	25	M	18	16	3	5	34	42	80.9524	61.9048
		F	20	12	1	5	32	38	84.2105	68.4211	66	80	82.5	65		52.5	35	47.5	82.5	17.5
	26	M	10	8	1	2	18	21	85.71	71.43
		F	12	11	3	8	23	34	67.65	35.29	41	55	74.55	49.09		47.27	34.55	40	74.55	25.45
	27	M	7	4	1	0	11	12	91.67	83.33
		F	11	4	2	3	15	20	75	50	26	32	81.25	62.5		65.63	25	56.25	81.25	18.75
	28	M	4	14	1	0	18	19	94.74	89.47
		F	11	8	3	2	19	24	79.17	58.33	37	43	86.05	72.09		44.19	51.16	34.88	86.05	13.95
	29	M	5	5	1	1	10	12	83.33	66.67
		F	7	6	4	0	13	17	76.47	52.94	23	29	79.31	58.62		58.62	37.93	41.38	79.31	20.69
	30	M	9	9	0	2	18	20	90	80
		F	12	3	1	4	15	20	75	50	33	40	82.5	65		55	30	52.5	82.5	17.5
										TOTAL	1420	1777				51.5988	38.6807	41.7703	80.4523	19.5477

## Sheet: Fig.2a-Rab5nCas9 (nII)
	nos-Cas9 (II)
	G0: Rab5 female x nCas9 male
	F1: Rab5nCas9 female x w- male
	F2: below
	Vial	Sex	Cas9; Rab5	Rab5	Cas9	WT	Sex Rab5	Sex progeny	% Rab5(sex)	Conversion Rate (sex)	Total Rab5	Total progeny	% Rab5	Conversion Rate		Total Cas9-GFP	Rab5-dsRed only	Both	Total Rab5-dsRed	No dsRed
	1	M	1	17	1	1	18	20	90	80
		F	6	10	2	2	16	20	80	60	34	40	85	70		25	67.5	17.5	85	15
	2	M	13	13	1	0	26	27	96.2963	92.5926
		F	13	13	1	1	26	28	92.8571	85.7143	52	55	94.5455	89.0909		50.9091	47.2727	47.2727	94.5455	5.45455
	3	M	7	7	0	1	14	15	93.3333	86.6667
		F	20	13	0	3	33	36	91.6667	83.3333	47	51	92.1569	84.3137		52.9412	39.2157	52.9412	92.1569	7.84314
	4	M	9	15	0	1	24	25	96	92
		F	15	20	0	2	35	37	94.5946	89.1892	59	62	95.1613	90.3226		38.7097	56.4516	38.7097	95.1613	4.83871
	5	M	12	14	0	0	26	26	100	100
		F	11	13	1	0	24	25	96	92	50	51	98.0392	96.0784		47.0588	52.9412	45.098	98.0392	1.96078
	6	M	9	15	5	1	24	30	80	60
		F	7	16	0	0	23	23	100	100	47	53	88.6792	77.3585		39.6226	58.4906	30.1887	88.6792	11.3208
	7	M	12	11	0	0	23	23	100	100
		F	14	8	0	0	22	22	100	100	45	45	100	100		57.7778	42.2222	57.7778	100	0
	8	M	9	10	1	2	19	22	86.3636	72.7273
		F	11	18	0	1	29	30	96.6667	93.3333	48	52	92.3077	84.6154		40.3846	53.8462	38.4615	92.3077	7.69231
	9	M	16	17	1	1	33	35	94.2857	88.5714
		F	21	15	1	0	36	37	97.2973	94.5946	69	72	95.8333	91.6667		54.1667	44.4444	51.3889	95.8333	4.16667
	10	M	22	13	2	0	35	37	94.5946	89.1892
		F	14	17	1	2	31	34	91.1765	82.3529	66	71	92.9577	85.9155		54.9296	42.2535	50.7042	92.9577	7.04225
	11	M	5	9	2		14	16	87.5	75
		F	12	16			28	28	100	100	42	44	95.4545	90.9091		43.1818	56.8182	38.6364	95.4545	4.54545
	12	M	8	13	1	1	21	23	91.3043	82.6087
		F	10	18	1	1	28	30	93.3333	86.6667	49	53	92.4528	84.9057		37.7358	58.4906	33.9623	92.4528	7.54717
	13	M	12	5	0	2	17	19	89.4737	78.9474
		F	14	5	1	1	19	21	90.4762	80.9524	36	40	90	80		67.5	25	65	90	10
	14	M	3	5	0	0	8	8	100	100
		F	4	6	0	0	10	10	100	100	18	18	100	100		38.8889	61.1111	38.8889	100	0
	15	M	2	3	0	0	5	5	100	100
		F	0	6	1	0	6	7	85.7143	71.4286	11	12	91.6667	83.3333		25	75	16.6667	91.6667	8.33333
	16	M	8	15	1	0	23	24	95.8333	91.6667
		F	9	18	2	0	27	29	93.1034	86.2069	50	53	94.3396	88.6792		37.7358	62.2642	32.0755	94.3396	5.66038
	17	M	14	20	1	3	34	38	89.4737	78.9474
		F	18	18	1	0	36	37	97.2973	94.5946	70	75	93.3333	86.6667		45.3333	50.6667	42.6667	93.3333	6.66667
	18	M	13	11	0	0	24	24	100	100
		F	17	13	2	0	30	32	93.75	87.5	54	56	96.4286	92.8571		57.1429	42.8571	53.5714	96.4286	3.57143
	19	M	13	17	0	1	30	31	96.7742	93.5484
		F	18	26	0	0	44	44	100	100	74	75	98.6667	97.3333		41.3333	57.3333	41.3333	98.6667	1.33333
	20	M	18	7	0	1	25	26	96.1538	92.3077
		F	17	10	0	0	27	27	100	100	52	53	98.1132	96.2264		66.0377	32.0755	66.0377	98.1132	1.88679
	21	M	15	15	0	1	30	31	96.7742	93.5484
		F	24	19	1	0	43	44	97.7273	95.4545	73	75	97.3333	94.6667		53.3333	45.3333	52	97.3333	2.66667
	22	M	12	15	1	2	27	30	90	80
		F	23	22	2	3	45	50	90	80	72	80	90	80		47.5	46.25	43.75	90	10
	23	M	9	21	0	0	30	30	100	100
		F	20	23	0	0	43	43	100	100	73	73	100	100		39.726	60.274	39.726	100	0
	24	M	18	9	2	2	27	31	87.0968	74.1935
		F	22	14	0	1	36	37	97.2973	94.5946	63	68	92.6471	85.2941		61.7647	33.8235	58.8235	92.6471	7.35294
	25	M	8	4	0	0	12	12	100	100
		F	13	9	0	0	22	22	100	100	34	34	100	100		61.7647	38.2353	61.7647	100	0
	26	M	14	15	1	2	29	32	90.625	81.25
		F	31	33	1	1	64	66	96.9697	93.9394	93	98	94.898	89.7959		47.9592	48.9796	45.9184	94.898	5.10204
	27	M	27	17	0	0	44	44	100	100
		F	21	18	0	0	39	39	100	100	83	83	100	100		57.8313	42.1687	57.8313	100	0
	28	M	20	14	0	0	34	34	100	100
		F	20	13	0	0	33	33	100	100	67	67	100	100		59.7015	40.2985	59.7015	100	0
	29	M	23	17	0	2	40	42	95.2381	90.4762
		F	13	16	0	0	29	29	100	100	69	71	97.1831	94.3662		50.7042	46.4789	50.7042	97.1831	2.8169
	30	M	8	6	2	0	14	16	87.5	75
		F	10	8	0	0	18	18	100	100	32	34	94.1176	88.2353		58.8235	41.1765	52.9412	94.1176	5.88235
	31	M	16	11	2	2	27	31	87.0968	74.1935
		F	14	12	0	0	26	26	100	100	53	57	92.9825	85.9649		56.1404	40.3509	52.6316	92.9825	7.01754
	32	M	16	20	0	1	36	37	97.2973	94.5946
		F	15	20	1	0	35	36	97.2222	94.4444	71	73	97.2603	94.5205		43.8356	54.7945	42.4658	97.2603	2.73973
	33	M	11	11	0	0	22	22	100	100
		F	15	21	1	1	36	38	94.7368	89.4737	58	60	96.6667	93.3333		45	53.3333	43.3333	96.6667	3.33333
	34	M	19	7	0	1	26	27	96.2963	92.5926
		F	24	17	3	0	41	44	93.1818	86.3636	67	71	94.3662	88.7324		64.7887	33.8028	60.5634	94.3662	5.6338
	35	M	9	5	0	0	14	14	100	100
		F	2	3	0	0	5	5	100	100	19	19	100	100		57.8947	42.1053	57.8947	100	0
	36	M	22	27	1	0	49	50	98	96
		F	31	32	1	3	63	67	94.0299	88.0597	112	117	95.7265	91.453		47.0085	50.4274	45.2991	95.7265	4.2735
	37	M	6	1			7	7	100	100
		F	4	9			13	13	100	100	20	20	100	100		50	50	50	100	0
										TOTAL	2032	2131				49.3102	48.4469	46.7842	95.231	4.76896
	G0: Rab5 female x nCas9 male
	F1: Rab5nCas9 male x w- female
	F2: below
	Vial	Sex	Cas9; Rab5	Rab5	Cas9	WT	Sex Rab5	Sex progeny	% Rab5(sex)	Conversion Rate (sex)	Total Rab5	Total progeny	% Rab5	Conversion Rate		Total Cas9-GFP	Rab5-dsRed only	Both	Total Rab5-dsRed	No dsRed
	1	M	4	3	3		7	10	70	40
		F	3	4	1		7	8	87.5	75	14	18	77.7778	55.5556		61.1111	38.8889	38.8889	77.7778	22.2222
	2	M	6	8	3		14	17	82.3529	64.7059
		F	2	12	5		14	19	73.6842	47.3684	28	36	77.7778	55.5556		44.4444	55.5556	22.2222	77.7778	22.2222
	3	M	7	8	0		15	15	100	100
		F	7	8	2		15	17	88.2353	76.4706	30	32	93.75	87.5		50	50	43.75	93.75	6.25
	4	M	6	14	7		20	27	74.0741	48.1481
		F	8	17	9		25	34	73.5294	47.0588	45	61	73.7705	47.541		49.1803	50.8197	22.9508	73.7705	26.2295
	5	M	9	8	2		17	19	89.4737	78.9474
		F	13	14	2		27	29	93.1034	86.2069	44	48	91.6667	83.3333		54.1667	45.8333	45.8333	91.6667	8.33333
	6	M	9	8	5		17	22	77.2727	54.5455
		F	8	13	7		21	28	75	50	38	50	76	52		58	42	34	76	24
	7	M	9	6	5		15	20	75	50
		F	13	10	3		23	26	88.4615	76.9231	38	46	82.6087	65.2174		65.2174	34.7826	47.8261	82.6087	17.3913
	8	M	9	14	7		23	30	76.6667	53.3333
		F	7	22	8		29	37	78.3784	56.7568	52	67	77.6119	55.2239		46.2687	53.7313	23.8806	77.6119	22.3881
	9	M	6	15	0		21	21	100	100
		F	9	21	3		30	33	90.9091	81.8182	51	54	94.4444	88.8889		33.3333	66.6667	27.7778	94.4444	5.55556
	10	M	12	4	0		16	16	100	100
		F	12	8	4		20	24	83.3333	66.6667	36	40	90	80		70	30	60	90	10
	11	M	5	9	5		14	19	73.6842	47.3684
		F	7	2	1		9	10	90	80	23	29	79.3103	58.6207		62.069	37.931	41.3793	79.3103	20.6897
	12	M	8	15	2		23	25	92	84
		F	7	9	0		16	16	100	100	39	41	95.122	90.2439		41.4634	58.5366	36.5854	95.122	4.87805
	13	M	4	8	2		12	14	85.7143	71.4286
		F	5	9	1		14	15	93.3333	86.6667	26	29	89.6552	79.3103		41.3793	58.6207	31.0345	89.6552	10.3448
	14	M	13	12	6		25	31	80.6452	61.2903
		F	14	9	3		23	26	88.4615	76.9231	48	57	84.2105	68.4211		63.1579	36.8421	47.3684	84.2105	15.7895
	15	M	8	14	10		22	32	68.75	37.5
		F	9	13	7		22	29	75.8621	51.7241	44	61	72.1311	44.2623		55.7377	44.2623	27.8689	72.1311	27.8689
	16	M	9	15	6		24	30	80	60
		F	3	14	8		17	25	68	36	41	55	74.5455	49.0909		47.2727	52.7273	21.8182	74.5455	25.4545
	17	M	5	10	4		15	19	78.9474	57.8947
		F	9	13	1		22	23	95.6522	91.3043	37	42	88.0952	76.1905		45.2381	54.7619	33.3333	88.0952	11.9048
	18	M	4	12	1		16	17	94.1176	88.2353
		F	5	17	4		22	26	84.6154	69.2308	38	43	88.3721	76.7442		32.5581	67.4419	20.9302	88.3721	11.6279
	19	M	6	8	4		14	18	77.7778	55.5556
		F	7	11	3		18	21	85.7143	71.4286	32	39	82.0513	64.1026		51.2821	48.7179	33.3333	82.0513	17.9487
	20	M	3	4	1		7	8	87.5	75
		F	3	6	0		9	9	100	100	16	17	94.1176	88.2353		41.1765	58.8235	35.2941	94.1176	5.88235
	21	M	6	12	3		18	21	85.7143	71.4286
		F	7	21	6		28	34	82.3529	64.7059	46	55	83.6364	67.2727		40	60	23.6364	83.6364	16.3636
	22	M	13	15	3		28	31	90.3226	80.6452
		F	2	17	3		19	22	86.3636	72.7273	47	53	88.6792	77.3585		39.6226	60.3774	28.3019	88.6792	11.3208
	23	M	10	7	4		17	21	80.9524	61.9048
		F	7	8	7		15	22	68.1818	36.3636	32	43	74.4186	48.8372		65.1163	34.8837	39.5349	74.4186	25.5814
	24	M	8	19	2		27	29	93.1034	86.2069
		F	11	13	6		24	30	80	60	51	59	86.4407	72.8814		45.7627	54.2373	32.2034	86.4407	13.5593
	25	M	7	8	1		15	16	93.75	87.5
		F	5	13	2		18	20	90	80	33	36	91.6667	83.3333		41.6667	58.3333	33.3333	91.6667	8.33333
	26	M	14	14	5		28	33	84.8485	69.697
		F	4	11	6		15	21	71.4286	42.8571	43	54	79.6296	59.2593		53.7037	46.2963	33.3333	79.6296	20.3704
	27	M	5	6	7		11	18	61.1111	22.2222
		F	3	13	9		16	25	64	28	27	43	62.7907	25.5814		55.814	44.186	18.6047	62.7907	37.2093
	28	M	8	12	4		20	24	83.3333	66.6667
		F	5	10	2		15	17	88.2353	76.4706	35	41	85.3659	70.7317		46.3415	53.6585	31.7073	85.3659	14.6341
										TOTAL	1034	1249				50.0387	49.9613	33.4547	83.4159	16.5841

## Sheet: Fig.2a-Rab5vCas9 (vX)
	vasaCas9 (X)
	G0: Rab5 female x vCas9 male
	F1: Rab5vCas9 female x w- male
	F2: below
	Vial	Sex	Cas9; Rab5	Rab5	Cas9	WT	Sex Rab5	Sex progeny	% Rab5(sex)	Conversion Rate (sex)	Total Rab5	Total progeny	% Rab5	Conversion Rate		Total Cas9-GFP	Rab5-dsRed only	Both	Total Rab5-dsRed	No dsRed
	1	M	7	8	1	0	15	16	93.75	87.5
		F	12	14	1	1	26	28	92.8571	85.7143	41	44	93.1818	86.3636		47.7273	50	43.1818	93.1818	6.81818
	2	M	9	14			23	23	100	100
		F	18	10			28	28	100	100	51	51	100	100		52.9412	47.0588	52.9412	100	0
	3	M	9	17		1	26	27	96.2963	92.5926
		F	16	10	1	1	26	28	92.8571	85.7143	52	55	94.5455	89.0909		47.2727	49.0909	45.4545	94.5455	5.45455
	4	M	14	8			22	22	100	100
		F	12	12	1	1	24	26	92.3077	84.6154	46	48	95.8333	91.6667		56.25	41.6667	54.1667	95.8333	4.16667
	5	M	9	12			21	21	100	100
		F	17	14			31	31	100	100	52	52	100	100		50	50	50	100	0
	6	M	8	11			19	19	100	100
		F	19	10			29	29	100	100	48	48	100	100		56.25	43.75	56.25	100	0
	7	M	11	6	1		17	18	94.4444	88.8889
		F	16	15	1	1	31	33	93.9394	87.8788	48	51	94.1176	88.2353		56.8627	41.1765	52.9412	94.1176	5.88235
	8	M	10	10	3	2	20	25	80	60
		F	13	11	1	0	24	25	96	92	44	50	88	76		54	42	46	88	12
	9	M	11	12	2	2	23	27	85.1852	70.3704
		F	16	8	2	2	24	28	85.7143	71.4286	47	55	85.4545	70.9091		56.3636	36.3636	49.0909	85.4545	14.5455
	10	M	12	11			23	23	100	100
		F	18	12			30	30	100	100	53	53	100	100		56.6038	43.3962	56.6038	100	0
	11	M	13	7	1		20	21	95.2381	90.4762
		F	18	14			32	32	100	100	52	53	98.1132	96.2264		60.3774	39.6226	58.4906	98.1132	1.88679
	12	M	12	13			25	25	100	100
		F	14	9	2	1	23	26	88.4615	76.9231	48	51	94.1176	88.2353		54.902	43.1373	50.9804	94.1176	5.88235
	13	M	16	10			26	26	100	100
		F	9	12	1		21	22	95.4545	90.9091	47	48	97.9167	95.8333		54.1667	45.8333	52.0833	97.9167	2.08333
	14	M	5	11			16	16	100	100
		F	12	20		2	32	34	94.1176	88.2353	48	50	96	92		34	62	34	96	4
	15	M	8	14			22	22	100	100
		F	9	12			21	21	100	100	43	43	100	100		39.5349	60.4651	39.5349	100	0
	16	M	20	15			35	35	100	100
		F	16	23			39	39	100	100	74	74	100	100		48.6486	51.3514	48.6486	100	0
	17	M	20	12			32	32	100	100
		F	15	20		1	35	36	97.2222	94.4444	67	68	98.5294	97.0588		51.4706	47.0588	51.4706	98.5294	1.47059
	18	M	12	17	1	2	29	32	90.625	81.25
		F	16	18	1		34	35	97.1429	94.2857	63	67	94.0299	88.0597		44.7761	52.2388	41.791	94.0299	5.97015
	19	M	18	13			31	31	100	100
		F	20	15			35	35	100	100	66	66	100	100		57.5758	42.4242	57.5758	100	0
	20	M	10	5			15	15	100	100
		F	14	11	1		25	26	96.1538	92.3077	40	41	97.561	95.122		60.9756	39.0244	58.5366	97.561	2.43902
	21	M	11	11			22	22	100	100
		F	14	15	1		29	30	96.6667	93.3333	51	52	98.0769	96.1538		50	50	48.0769	98.0769	1.92308
	22	M	3	0			3	3	100	100
		F	9	21			30	30	100	100	33	33	100	100		36.3636	63.6364	36.3636	100	0
	23	M	1	3	1		4	5	80	60
		F	11	8		1	19	20	95	90	23	25	92	84		52	44	48	92	8
	24	M	11	8			19	19	100	100
		F	11	12			23	23	100	100	42	42	100	100		52.381	47.619	52.381	100	0
	25	M	8	10			18	18	100	100
		F	11	6			17	17	100	100	35	35	100	100		54.2857	45.7143	54.2857	100	0
	26	M	8	7			15	15	100	100
		F	7	7			14	14	100	100	29	29	100	100		51.7241	48.2759	51.7241	100	0
	27	M	6	6			12	12	100	100
		F	13	6			19	19	100	100	31	31	100	100		61.2903	38.7097	61.2903	100	0
	28	M	6	7			13	13	100	100
		F	9	6			15	15	100	100	28	28	100	100		53.5714	46.4286	53.5714	100	0
	29	M	5	15			20	20	100	100
		F	13	15			28	28	100	100	48	48	100	100		37.5	62.5	37.5	100	0
	30	M	10	9	2		19	21	90.4762	80.9524
		F	13	7			20	20	100	100	39	41	95.122	90.2439		60.9756	39.0244	56.0976	95.122	4.87805
	31	M	8	7			15	15	100	100
		F	16	15			31	31	100	100	46	46	100	100		52.1739	47.8261	52.1739	100	0
	32	M	10	11	2		21	23	91.3043	82.6087
		F	12	13		1	25	26	96.1538	92.3077	46	49	93.8776	87.7551		48.9796	48.9796	44.898	93.8776	6.12245
	33	M	10	14			24	24	100	100
		F	11	11	1		22	23	95.6522	91.3043	46	47	97.8723	95.7447		46.8085	53.1915	44.6809	97.8723	2.12766
										TOTAL	1527	1574				51.4774	47.3807	49.7208	97.1015	2.89851
	G0: Rab5 female x vCas9 male
	F1: Rab5vCas9 male x w- female
	F2: below
	Vial	Sex	Cas9; Rab5	Rab5	Cas9	WT	Sex Rab5	Sex progeny	% Rab5(sex)	Conversion Rate (sex)	Total Rab5	Total progeny	% Rab5	Conversion Rate		Total Cas9-GFP	Rab5-dsRed only	Both	Total Rab5-dsRed	No dsRed
	1	M	0	21			21	21	100	100
		F	8	0	2		8	10	80	60	29	31	93.5484	87.0968		32.2581	67.7419	25.8065	93.5484	6.45161
	2	M	0	20	0	3	20	23	86.9565	73.913
		F	13	0	3		13	16	81.25	62.5	33	39	84.6154	69.2308		41.0256	51.2821	33.3333	84.6154	15.3846
	3	M		23		7	23	30	76.6667	53.3333
		F	16		5		16	21	76.1905	52.381	39	51	76.4706	52.9412		41.1765	45.098	31.3725	76.4706	23.5294
	4	M		12		2	12	14	85.7143	71.4286
		F	13		2		13	15	86.6667	73.3333	25	29	86.2069	72.4138		51.7241	41.3793	44.8276	86.2069	13.7931
	5	M		13		11	13	24	54.1667	8.33333
		F	23		1		23	24	95.8333	91.6667	36	48	75	50		50	27.0833	47.9167	75	25
	6	M		20			20	20	100	100
		F	12		1		12	13	92.3077	84.6154	32	33	96.9697	93.9394		39.3939	60.6061	36.3636	96.9697	3.0303
	7	M		25		7	25	32	78.125	56.25
		F	14		13		14	27	51.8519	3.7037	39	59	66.1017	32.2034		45.7627	42.3729	23.7288	66.1017	33.8983
	8	M		11		2	11	13	84.6154	69.2308
		F	5		6		5	11	45.4545	-9.09091	16	24	66.6667	33.3333		45.8333	45.8333	20.8333	66.6667	33.3333
	9	M		16		2	16	18	88.8889	77.7778
		F	15		5		15	20	75	50	31	38	81.5789	63.1579		52.6316	42.1053	39.4737	81.5789	18.4211
	10	M		13		1	13	14	92.8571	85.7143
		F	15		6		15	21	71.4286	42.8571	28	35	80	60		60	37.1429	42.8571	80	20
	11	M		17		5	17	22	77.2727	54.5455
		F	21		4		21	25	84	68	38	47	80.8511	61.7021		53.1915	36.1702	44.6809	80.8511	19.1489
	12	M		12		9	12	21	57.1429	14.2857
		F	15		6		15	21	71.4286	42.8571	27	42	64.2857	28.5714		50	28.5714	35.7143	64.2857	35.7143
	13	M		19			19	19	100	100
		F	17				17	17	100	100	36	36	100	100		47.2222	52.7778	47.2222	100	0
	14	M		22		4	22	26	84.6154	69.2308
		F	12		4		12	16	75	50	34	42	80.9524	61.9048		38.0952	52.381	28.5714	80.9524	19.0476
	15	M		14		5	14	19	73.6842	47.3684
		F	16		3		16	19	84.2105	68.4211	30	38	78.9474	57.8947		50	36.8421	42.1053	78.9474	21.0526
	16	M		15		9	15	24	62.5	25
		F	18		13		18	31	58.0645	16.129	33	55	60	20		56.3636	27.2727	32.7273	60	40
	17	M		11		3	11	14	78.5714	57.1429
		F	13		2		13	15	86.6667	73.3333	24	29	82.7586	65.5172		51.7241	37.931	44.8276	82.7586	17.2414
	18	M		18		5	18	23	78.2609	56.5217
		F	22		4		22	26	84.6154	69.2308	40	49	81.6327	63.2653		53.0612	36.7347	44.898	81.6327	18.3673
	19	M		17		7	17	24	70.8333	41.6667
		F	23		6		23	29	79.3103	58.6207	40	53	75.4717	50.9434		54.717	32.0755	43.3962	75.4717	24.5283
	20	M		15		5	15	20	75	50
		F	17		4		17	21	80.9524	61.9048	32	41	78.0488	56.0976		51.2195	36.5854	41.4634	78.0488	21.9512
	21	M		12		1	12	13	92.3077	84.6154
		F	18		5		18	23	78.2609	56.5217	30	36	83.3333	66.6667		63.8889	33.3333	50	83.3333	16.6667
	22	M		20		0	20	20	100	100
		F	23		0		23	23	100	100	43	43	100	100		53.4884	46.5116	53.4884	100	0
	23	M		12		8	12	20	60	20
		F	20		7		20	27	74.0741	48.1481	32	47	68.0851	36.1702		57.4468	25.5319	42.5532	68.0851	31.9149
	24	M		13		1	13	14	92.8571	85.7143
		F	24		1		24	25	96	92	37	39	94.8718	89.7436		64.1026	33.3333	61.5385	94.8718	5.12821
											784	984				50.1803	40.6957	39.9875	80.6832	19.3168

## Sheet: Fig.2b-spo11vCas9 (III)
	vasa-Cas9 (III)
	G0: Spo11 female x vCas9 male
	F1: Spo11vCas9 female x w- male
	F2: below
	Vial	Sex	Cas9; Spo11	Spo11	Cas9	WT	Sex Spo11	Sex progeny	% Spo11 (sex)	Conversion Rate (sex)	Total Spo11	Total progeny	% Spo11	Conversion Rate		Total Cas9-GFP	Spo11-dsRed only	Both	Total Spo11-dsRed	No dsRed
	1	M	16	17	3	3	33	39	84.62	69.23
		F	21	30	1	1	35	45	77.78	55.56	68	84	80.95	61.9		50	41.67	39.29	80.95	19.05
	2	M	31	31	8	7	62	77	80.5195	61.039
		F	34	49	5	8	83	96	86.4583	72.9167	145	173	83.815	67.6301		45.0867	46.2428	37.5723	83.815	16.185
	3	M	33	38	10	9	71	90	78.8889	57.7778
		F	57	41	11	7	98	116	84.4828	68.9655	169	206	82.0388	64.0777		53.8835	38.3495	43.6893	82.0388	17.9612
	4	M	32	29	5	6	61	72	84.7222	69.4444
		F	46	33	7	3	79	89	88.764	77.5281	140	161	86.9565	73.913		55.9006	38.5093	48.4472	86.9565	13.0435
	5	M	42	37	3	14	79	96	82.2917	64.5833
		F	38	60	8	8	98	114	85.9649	71.9298	177	210	84.2857	68.5714		43.3333	46.1905	38.0952	84.2857	15.7143
	6	M	44	34	9	7	78	94	82.9787	65.9574
		F	45	45	13	9	90	112	80.3571	60.7143	168	206	81.5534	63.1068		53.8835	38.3495	43.2039	81.5534	18.4466
	7	M	9	9	1	0	18	19	94.7368	89.4737
		F	4	4	0	2	8	10	80	60	26	29	89.6552	79.3103		48.2759	44.8276	44.8276	89.6552	10.3448
	8	M	20	13	1	1	33	35	94.2857	88.5714
		F	21	20	1	0	41	42	97.619	95.2381	74	77	96.1039	92.2078		55.8442	42.8571	53.2468	96.1039	3.8961
	9	M	15	14	0	3	29	32	90.625	81.25
		F	11	12	4	1	23	28	82.1429	64.2857	52	60	86.6667	73.3333		50	43.3333	43.3333	86.6667	13.3333
	10	M	15	8	3	0	23	26	88.4615	76.9231
		F	9	11	2	3	20	25	80	60	43	51	84.3137	68.6275		56.8627	37.2549	47.0588	84.3137	15.6863
	11	M	7	4	2	0	11	13	84.6154	69.2308
		F	6	4	2	2	10	14	71.4286	42.8571	21	27	77.7778	55.5556		62.963	29.6296	48.1481	77.7778	22.2222
	12	M	17	15	1	0	32	33	96.9697	93.9394
		F	18	11	2	0	29	31	93.5484	87.0968	61	64	95.3125	90.625		59.375	40.625	54.6875	95.3125	4.6875
	13	M	8	17	2	2	25	29	86.2069	72.4138
		F	12	9	2	2	21	25	84	68	46	54	85.1852	70.3704		44.4444	48.1481	37.037	85.1852	14.8148
	14	M	10	14	1	0	24	25	96	92
		F	14	13	0	0	27	27	100	100	51	52	98.0769	96.1538		48.0769	51.9231	46.1538	98.0769	1.92308
	15	M	3	7	1	0	10	11	90.9091	81.8182
		F	9	6	3	0	15	18	83.3333	66.6667	25	29	86.2069	72.4138		55.1724	44.8276	41.3793	86.2069	13.7931
	16	M	3	7	1	1	10	12	83.3333	66.6667
		F	12	7	1	3	19	23	82.6087	65.2174	29	35	82.8571	65.7143		48.5714	40	42.8571	82.8571	17.1429
	17	M	11	4	1	1	15	17	88.2353	76.4706
		F	5	5	0	2	10	12	83.3333	66.6667	25	29	86.2069	72.4138		58.6207	31.0345	55.1724	86.2069	13.7931
	18	M	16	17	3	3	33	39	84.62	69.23
		F	17	18	6	4	35	45	77.78	55.56	68	84	80.95	61.9		50	41.67	39.29	80.95	19.05
	19	M	13	13	4	3	26	33	78.79	57.58
		F	6	18	6	4	24	34	70.59	41.18	50	67	74.63	49.25		43.28	46.27	28.36	74.63	25.37
	20	M	6	6	1	2	12	15	80	60
		F	12	10	0	3	22	25	88	76	34	40	85	70		47.5	40	45	85	15
	21	M	20	21	2	6	41	49	83.6735	67.3469
		F	22	20	6	8	42	56	75	50	83	105	79.0476	58.0952		53.85	32.69	38.46	71.15	28.85
	22	M	10	9	2	7	19	28	67.86	35.71
		F	9	12	4	2	21	27	77.78	55.56	40	55	72.73	45.45		45.45	38.18	34.55	72.73	27.27
	23	M	6	13	0	3	19	22	86.36	72.73
		F	9	12	2	2	21	25	84	68	40	47	85.11	70.21		36.17	53.19	31.91	85.11	14.89
	24	M	11	15	2	0	26	28	92.8571	85.7143
		F	15	10	3	5	25	33	75.7576	51.5152	51	61	83.6066	67.2131		65.12	32.56	51.16	83.72	16.28
	25	M	7	6	2	0	13	15	86.67	73.33
		F	12	12	0	2	24	26	92.31	84.62	37	41	90.24	80.49		51.22	43.9	46.34	90.24	9.76
	26	M	14	12	1	0	26	27	96.3	92.59
		F	10	16	1	0	26	27	96.3	92.59	52	54	96.3	92.59		48.15	51.85	44.44	96.3	3.7
	27	M	6	12	4	3	18	25	72	44
		F	12	10	3	2	22	27	81.48	62.96	40	52	76.92	53.85		48.08	42.31	34.62	76.92	23.08
	28	M	8	9	0	1	17	18	94.44	88.89
		F	9	17	0	2	26	28	92.86	85.71	43	46	93.48	86.96		36.96	56.52	36.96	93.48	6.52
	29	M	14	16	1	2	30	33	90.91	81.82
		F	6	13	3	3	19	25	76	52	49	58	84.48	68.97		41.38	50	34.48	84.48	15.52
	30	M	8	2	0	0	10	10	100	100
		F	12	3	0	0	15	15	100	100	25	25	100	100		80	20	80	100	0
	31	M	8	2	2	0	10	12	83.33	66.67
		F	4	3	2	1	7	10	70	40	17	22	77.27	54.55		72.73	22.73	54.55	77.27	22.73
	32	M	3	7	1	0	10	11	90.91	81.82
		F	5	4	2	3	9	14	64.29	28.57	19	25	76	52		44	44	32	76	24
	33	M	18	6	1	7	24	32	75	50
		F	20	11	3	7	31	41	75.6098	51.2195	55	73	75.3425	50.6849		44	48	28	76	24
	34	M	8	14	2	2	22	26	84.6154	69.2308
		F	17	13	6	3	30	39	76.9231	53.8462	52	65	80	60		37.04	51.85	25.93	77.78	22.22
	35	M	9	9	5	4	18	27	66.67	33.33
		F	3	6	3	5	9	17	52.94	5.88	27	44	61.36	22.73		45.45	34.09	27.27	61.36	38.64
	36	M	14	3	0	1	17	18	94.44	88.89
		F	7	7	4	2	14	20	70	40	31	38	81.58	63.16		65.79	26.32	55.26	81.58	18.42
	37	M	6	5	0	0	11	11	100	100
		F	12	6	2	4	18	24	75	50	29	35	82.86	65.71		57.14	31.43	51.43	82.86	17.14
	38	M	6	7	6	2	13	21	61.9	23.81
		F	10	6	4	5	16	25	64	28	29	46	63.04	26.09		56.52	28.26	34.78	63.04	36.96
	39	M	8	14	6	2	22	30	73.3333	46.6667
		F	17	13	2	3	30	35	85.7143	71.4286	52	65	80	60		50.7692	41.5385	38.4615	80	20
	40	M	24	23	4	4	47	55	85.4545	70.9091
		F	18	18	4	10	36	50	72	44	83	105	79.0476	58.0952		47.619	39.0476	40	79.0476	20.9524
	41	M	18	11	3	7	29	39	74.359	48.7179
		F	20	6	1	7	26	34	76.4706	52.9412	55	73	75.3425	50.6849		57.5342	23.2877	52.0548	75.3425	24.6575
	42	M	11	9	4	0	20	24	83.3333	66.6667
		F	15	16	1	5	31	37	83.7838	67.5676	51	61	83.6066	67.2131		50.8197	40.9836	42.623	83.6066	16.3934
	43	M	2	4	0	1	6	7	85.7143	71.4286
		F	5	8	4	1	13	18	72.2222	44.4444	19	25	76	52		50.77	41.54	38.46	80	20
	44	M	4	3	2	3	7	12	58.3333	16.6667
		F	3	11	1	0	14	15	93.3333	86.6667	21	27	77.7778	55.5556		47.62	39.05	40	79.05	20.95
	45	M	8	2	1	0	10	11	90.9091	81.8182
		F	14	12	5	1	26	32	81.25	62.5	36	43	83.7209	67.4419		57.53	23.29	52.05	75.34	24.66
	46	M	12	8	4	3	20	27	74.0741	48.1481
		F	8	9	4	4	17	25	68	36	37	52	71.1538	42.3077		50.82	40.98	42.62	83.61	16.39
										TOTAL	2545	3081				51.6001	39.7676	42.723	82.4904	17.5096
	G0: Spo11 female x vCas9 male
	F1: Spo11vCas9 male x w- female
	F2: below
	Vial	Sex	Cas9; Spo11	Spo11	Cas9	WT	Sex Spo11	Sex progeny	% Spo11 (sex)	Conversion Rate (sex)	Total Spo11	Total progeny	% Spo11	Conversion Rate		Total Cas9-GFP	Spo11-dsRed only	Both	Total Spo11-dsRed	No dsRed
	1	M	4	3	4	2	7	13	53.8462	7.69231
		F	10	8	2	2	18	22	81.8182	63.6364	25	35	71.4286	42.8571		57.1429	31.4286	40	71.4286	28.5714
	2	M	6	0	2	6	6	14	42.8571	-14.2857
		F	5	4	1	1	9	11	81.8182	63.6364	15	25	60	20		56	16	44	60	40
	3	M	9	6	6	2	15	23	65.2174	30.4348
		F	5	2	5	7	7	19	36.8421	-26.3158	22	42	52.381	4.7619		59.5238	19.0476	33.3333	52.381	47.619
	4	M	7	6	0	0	13	13	100	100
		F	14	15	1	3	29	33	87.8788	75.7576	42	46	91.3043	82.6087		47.8261	45.6522	45.6522	91.3043	8.69565
	5	M	7	3	3	3	10	16	62.5	25
		F	5	5	3	4	10	17	58.8235	17.6471	20	33	60.6061	21.2121		54.5455	24.2424	36.3636	60.6061	39.3939
	6	M	7	6	4	2	13	19	68.4211	36.8421
		F	6	3	3	4	9	16	56.25	12.5	22	35	62.8571	25.7143		57.1429	25.7143	37.1429	62.8571	37.1429
	7	M	5	8	3	7	13	23	56.5217	13.0435
		F	8	7	4	2	15	21	71.4286	42.8571	28	44	63.6364	27.2727		45.4545	34.0909	29.5455	63.6364	36.3636
	8	M	12	7	4	1	19	24	79.1667	58.3333
		F	8	9	8	5	17	30	56.6667	13.3333	36	54	66.6667	33.3333		59.2593	29.6296	37.037	66.6667	33.3333
	9	M	13	15	9	8	28	45	62.22	24.44
		F	10	8	8	5	18	31	58.06	16.13	46	76	60.53	21.05		52.63	30.26	30.26	60.53	39.47
	10	M	7	14	1	7	21	29	72.41	44.83
		F	7	14	3	7	21	31	67.74	35.48	42	60	70	40		30	46.67	23.33	70	30
	11	M	7	10	10	10	17	37	45.95	-8.11
		F	8	8	5	2	16	23	69.57	39.13	33	60	55	10		50	30	25	55	45
	12	M	10	8	3	5	18	26	69.23	38.46
		F	8	10	4	7	18	29	62.07	24.14	36	55	65.45	30.91		45.45	32.73	32.73	65.45	34.55
	13	M	9	10	4	2	19	25	76	52
		F	14	18	2	4	32	38	84.21	68.42	51	63	80.95	61.9		46.03	44.44	36.51	80.95	19.05
	14	M	14	5	5	4	19	28	67.86	35.71
		F	8	10	6	6	18	30	60	20	37	58	63.79	27.59		56.9	25.86	37.93	63.79	36.21
	15	M	8	12	4	5	20	29	68.97	37.93
		F	13	16	8	15	29	52	55.77	11.54	49	81	60.49	20.99		40.74	34.57	25.93	60.49	39.51
	16	M	5	6	4	5	11	20	55	10
		F	9	3	1	5	12	18	66.67	33.33	23	38	60.53	21.05		50	23.68	36.84	60.53	39.47
	17	M	10	9	5	6	19	30	63.33	26.67
		F	8	11	10	9	19	38	50	0	38	68	55.88	11.76		48.53	29.41	26.47	55.88	44.12
	18	M	1	5	3	1	6	10	60	20
		F	3	2	4	2	5	11	45.45	-9.09	11	21	52.38	4.76		52.38	33.33	19.05	52.38	47.62
	19	M	13	13	5	9	26	40	65	30
		F	6	7	8	5	13	26	50	0	39	66	59.09	18.18		48.48	30.3	28.79	59.09	40.91
	20	M	2	1	3	1	3	7	42.86	-14.29
		F	4	4	1	0	8	9	88.89	77.78	11	16	68.75	37.5		62.5	31.25	37.5	68.75	31.25
	21	M	3	1	2	2	4	8	50	0
		F	4	6	2	4	10	16	62.5	25	14	24	58.33	16.67		45.83	29.17	29.17	58.33	41.67
	22	M	5	6	4	1	11	16	68.75	37.5
		F	4	6	10	3	10	23	43.4783	-13.04	21	39	53.85	7.69		58.9744	30.7692	23.08	53.85	46.15
	23	M	10	9	6	4	19	29	65.5172	31.0345
		F	8	5	9	6	13	28	46.4286	-7.14286	32	57	56.1404	-19.3		57.8947	24.5614	31.5789	56.1404	43.8596
	24	M	11	11	7	6	22	35	62.8571	25.7143
		F	12	13	8	6	25	39	64.1026	28.2051	47	74	63.5135	-19.3		51.3514	32.4324	31.0811	63.5135	36.4865
	25	M	9	9	2	4	18	24	75	50
		F	12	6	1	1	18	20	90	80	36	44	81.82	63.64		54.5455	34.0909	47.73	81.82	18.18
	26	M	5	11	7	7	16	30	53.3333	6.67
		F	7	5	5	2	12	19	63.1579	26.32	28	49	57.14	14.29		48.9796	32.6531	24.49	57.14	42.86
	27	M	5	9	2	5	14	21	66.6667	33.33
		F	4	14	4	2	18	24	75	50	32	45	71.11	42.22		33.3333	51.1111	20	71.11	28.89
	28	M	3	0	2	2	3	7	42.8571	-14.29
		F	7	1	0	2	8	10	80	60	11	17	64.71	29.41		70.5882	5.88235	58.82	64.71	35.29
	29	M	5	1	3	1	6	10	60	20
		F	1	6	1	0	7	8	87.5	75	13	18	72.22	44.44		55.5556	38.8889	33.33	72.22	27.78
	30	M	3	8	3	2	11	16	68.75	37.5
		F	5	4	3	1	9	13	69.2308	38.46	20	29	68.97	37.93		48.2759	41.3793	27.59	68.97	31.03
	31	M	13	3	1	0	16	17	94.1176	88.24
		F	6	6	3	3	12	18	66.6667	33.33	28	35	80	60		65.7143	25.7143	54.29	80	20
										TOTAL	908	1407				51.9864	31.1277	33.696	64.8234	35.1766

## Sheet: Fig.2b-spo11nCas9 (III)
	nanos-Cas9 (III)
	G0: Spo11 female x vCas9 male																																												G0: Spo11 male x vCas9 female
	F1: Spo11vCas9 female x w- male																																												F1: Spo11vCas9 female x Sco/Cyo or w- male
	F2: below																																												F2: below
	Vial	Sex	Cas9; Spo11	Spo11	Cas9	WT	Sex Spo11	Sex progeny	% Spo11 (sex)	Conversion Rate (sex)	Total Spo11	Total progeny	% Spo11	Conversion Rate		Total Cas9-GFP	Spo11-dsRed only	Both	Total Spo11-dsRed	No dsRed																									Vial	Sex	Spo+CyO;Cas9	Spo+Sco; Cas9	Spo+CyO; WT
	1	M	8	5	2	4	13	19	68.42	36.84																																			1	M
		F	16	4	1	7	20	28	71.43	42.86	33	47	70.21	40.43		57.45	19.15	51.06	70.21	29.79																										F
	2	M	7	4	1	3	11	15	73.33	46.67																																			2	M
		F	4	4	2	4	8	14	57.14	14.29	19	29	65.52	31.03		48.28	27.59	37.93	65.52	34.48																										F
	3	M	15	23		4	38	42	90.48	80.95																																			3	M
		F	16	14	3	2	30	35	85.71	71.43	68	77	88.31	76.62		44.16	48.05	40.26	88.31	11.69																										F
	4	M	19	22	2	3	41	46	89.13	78.26																																			4	M
		F	27	25	3	5	52	60	86.67	73.33	93	106	87.74	75.47		48.11	44.34	43.4	87.74	12.26																										F
	5	M	20	22	1	2	42	45	93.33	86.67																																			5	M
		F	31	15	4	3	46	53	86.79	73.58	88	98	89.8	79.59		57.14	37.76	52.04	89.8	10.2																										F
	6	M	12	7	5	3	19	27	70.37	40.74																																			6	M
		F	10	4	1	3	14	18	77.78	55.56	33	45	73.33	46.67		62.22	24.44	48.89	73.33	26.67																										F
	7	M	8	14	3	2	22	27	81.48	62.96																																			7	M
		F	8	9	1	2	17	20	85	70	39	47	82.98	65.96		42.55	48.94	34.04	82.98	17.02																										F
	8	M	14	9		4	23	27	85.19	70.37																																			8	M
		F	10	10	2	3	20	25	80	60	43	52	82.69	65.38		50	36.54	46.15	82.69	17.31																										F
	9	M	4	7	1	4	11	16	68.75	37.5																																			9	M
		F	6	9	1	2	15	18	83.33	66.67	26	34	76.47	52.94		35.29	47.06	29.41	76.47	23.53																										F
	10	M	11	7	3	4	18	25	72	44																																			10	M
		F	15	7	1	1	22	24	91.67	83.33	40	49	81.63	63.27		61.22	28.57	53.06	81.63	18.37																										F
	11	M	10	13	2	1	23	26	88.46	76.92																																			11	M
		F	6	11	2		17	19	89.47	78.95	40	45	88.89	77.78		44.44	53.33	35.56	88.89	11.11																										F
	12	M	4	7	5	1	11	17	64.71	29.41																																			12	M
		F	7	4	3	1	11	15	73.33	46.67	22	32	68.75	37.5		59.38	34.38	34.38	68.75	31.25																										F
	13	M	7	5	1	3	12	16	75	50																																			13	M
		F	7	5	2	2	12	16	75	50	24	32	75	50		53.13	31.25	43.75	75	25																										F
	14	M	16	12	4	4	28	36	77.78	55.56																																			14	M
		F	20	18	4	3	38	45	84.44	68.89	66	81	81.48	62.96		54.32	37.04	44.44	81.48	18.52																										F
	15	M	7	6	1	1	13	15	86.67	73.33																																			15	M
		F	6	4	1	3	10	14	71.43	42.86	23	29	79.31	58.62		51.72	34.48	44.83	79.31	20.69																										F
	16	M	8	9	1	2	17	20	85	70																																			16	M
		F	14	10		4	24	28	85.71	71.43	41	48	85.42	70.83		47.92	39.58	45.83	85.42	14.58																										F
	17	M	21	30	1	1	51	53	96.2264	92.4528																																			17	M
		F	21	21	1	1	42	44	95.4545	90.9091	93	97	95.8763	91.7526		45.3608	52.5773	43.299	95.8763	4.12371																										F
	18	M	17	19	4	3	36	43	83.7209	67.4419																																			18	M
		F	23	15	5	7	38	50	76	52	74	93	79.5699	59.1398		52.6882	36.5591	43.0108	79.5699	20.4301																										F
	19	M	11	8	0	3	19	22	86.3636	72.7273																																			19	M
		F	11	14	7	11	25	43	58.1395	16.2791	44	65	67.6923	35.3846		44.6154	33.8462	33.8462	67.6923	32.3077																										F
	20	M	11	21	2	6	32	40	80	60																																			20	M
		F	15	15	5	4	30	39	76.9231	53.8462	62	79	78.481	56.962		41.7722	45.5696	32.9114	78.481	21.519																										F
	21	M	12	6	2	1	18	21	85.7143	71.4286
		F	14	13	5	5	27	37	72.973	45.9459	45	58	77.5862	55.1724		56.8966	32.7586	44.8276	77.5862	22.4138
	22	M	4	10	1	0	14	15	93.3333	86.6667
		F	8	6	2	1	14	17	82.3529	64.7059	28	32	87.5	75		46.875	50	37.5	87.5	12.5																									Vial	Sex	Cas9; Spo11	Spo11	Cas9
	23	M	17	22	2	3	39	44	88.6364	77.2727																																			1	M	12	9
		F	14	12	3	1	26	30	86.6667	73.3333	65	74	87.8378	75.6757		48.6486	45.9459	41.8919	87.8378	12.1622																										F	11	15
	24	M	12	14	4	3	26	33	78.7879	57.5758																																			2	M	11	8	2
		F	20	16	9	7	36	52	69.2308	38.4615	62	85	72.9412	45.8824		52.9412	35.2941	37.6471	72.9412	27.0588																										F	9	10	4
	25	M	12	11	0	3	23	26	88.4615	76.9231																																			3	M	16	6	3
		F	14	18	2	1	32	35	91.4286	82.8571	55	61	90.1639	80.3279		45.9016	47.541	42.623	90.1639	9.83607																										F	12	7	5
	26	M	14	18	2	6	32	40	80	60																																			4	M	7	6	7
		F	16	12	4	4	28	36	77.7778	55.5556	60	76	78.9474	57.8947		47.3684	39.4737	39.4737	78.9474	21.0526																										F	14	20	8
	27	M	12	12	2	1	24	27	88.8889	77.7778																																			5	M	7	7	4
		F	13	7	3	3	20	26	76.9231	53.8462	44	53	83.0189	66.0377		56.6038	35.8491	47.1698	83.0189	16.9811
	28	M	7	13	2	1	20	23	86.9565	73.913																																							6
		F	9	5	1	1	14	16	87.5	75	34	39	87.1795	74.359		48.7179	46.1538	41.0256	87.1795	12.8205
	29	M	12	9			21	21	100	100																																							7
		F	11	15			26	26	100	100	47	47	100	100		48.94	51.06	48.94	100	0
	30	M	11	8	2	0	19	21	90.48	80.95																																							8
		F	9	10	4	3	19	26	73.08	46.15	38	47	80.85	61.7		55.32	38.3	42.55	80.85	19.15
	31	M	16	6	3	4	22	29	75.86	51.72																																							9
		F	12	7	5	4	19	28	67.86	35.71	41	57	71.93	43.86		63.16	22.81	49.12	71.93	28.07
	32	M	7	6	7	4	13	24	54.17	8.33																																							10
		F	14	20	8	5	34	47	72.34	44.68	47	71	66.2	32.39		50.7	36.62	29.58	66.2	33.8
	33	M	7	7	4	6	14	24	58.33	16.67																																							11
		F	6	9	5	3	15	23	65.22	30.43	29	47	61.7	23.4		46.81	34.04	27.66	61.7	38.3
	34	M	12	9	4	7	21	32	65.63	31.25																																							12
		F	12	13	5	9	25	39	64.1	28.21	46	71	64.79	29.58		46.48	30.99	33.8	64.79	35.21
	35	M	8	7	6	6	15	27	55.56	11.11																																							13
		F	12	13	3	7	25	35	71.43	42.86	40	62	64.52	29.03		46.77	32.26	32.26	64.52	35.48
	36	M	15	11	8	5	26	39	66.67	33.33																																							14
		F	11	17	4	4	28	36	77.78	55.56	54	75	72	44		50.67	37.33	34.67	72	28
	37	M	8	14	4	5	22	31	70.97	41.94																																							15
		F	17	13	6	9	30	45	66.67	33.33	52	76	68.42	36.84		46.05	35.53	32.89	68.42	31.58
	38	M	16	16	2	4	32	38	84.21	68.42																																							16
		F	15	13	8	5	28	41	68.29	36.59	60	79	75.95	51.9		51.9	36.71	39.24	75.95	24.05
	39	M	11	15	6	5	26	37	70.27	40.54																																							17
		F	18	10	7	9	28	44	63.64	27.27	54	81	66.67	33.33		51.85	30.86	35.8	66.67	33.33
	40	M	12	13	2	1	25	28	89.29	78.57																																							18
		F	11	12	1	5	23	29	79.31	58.62	48	57	84.21	68.42		45.61	43.86	40.35	84.21	15.79
	41	M	15	10	1	4	25	30	83.33	66.67																																							19
		F	15	10	1	5	25	31	80.65	61.29	50	61	81.97	63.93		52.46	32.79	49.18	81.97	18.03
																																																	20
										TOTAL	1970	2494				50.3034	37.9812	40.6414	78.6228	21.3772
	G0: Spo11 female x vCas9 male
	F1: Spo11vCas9 male x w- female
	F2: below
	Vial	Sex	Cas9; Spo11	Spo11	Cas9	WT	Sex Spo11	Sex progeny	% Spo11 (sex)	Conversion Rate (sex)	Total Spo11	Total progeny	% Spo11	Conversion Rate		Total Cas9-GFP	Spo11-dsRed only	Both	Total Spo11-dsRed	No dsRed
	1	M	12	8	2	6	20	28	71.43	42.86
		F	12	8	7	2	20	29	68.97	37.93	40	57	70.18	40.35		57.89	28.07	42.11	70.18	29.82
	2	M	6	0	2	1	6	9	66.67	33.33
		F	3	2	1	2	5	8	62.5	25	11	17	64.71	29.41		70.59	11.76	52.94	64.71	35.29
	3	M	14	11	2	2	25	29	86.21	72.41
		F	12	14	10	2	26	38	68.42	36.84	51	67	76.12	52.24		56.72	37.31	38.81	76.12	23.88
	4	M	2	2	0	0	4	4	100	100
		F	0	4	2	1	4	7	57.14	14.29	8	11	72.73	45.45		36.36	54.55	18.18	72.73	27.27
	5	M	16	14	7	4	30	41	73.17	46.34
		F	14	8	6	4	22	32	68.75	37.5	52	73	71.23	42.47		58.9	30.14	41.1	71.23	28.77
	6	M	6	7	0	3	13	16	81.25	62.5
		F	7	6	7	6	13	26	50	0	26	42	61.9	23.81		47.62	30.95	30.95	61.9	38.1
	7	M	10	10	5	7	20	32	62.5	25
		F	14	9	5	3	23	31	74.19	48.39	43	63	68.25	36.51		53.97	30.16	38.1	68.25	31.75
	8	M	12	7	1	5	19	25	76	52
		F	12	8	8	4	20	32	62.5	25	39	57	68.42	36.84		57.89	26.32	42.11	68.42	31.58
	9	M	11	12	1	3	23	27	85.19	70.37
		F	9	8	3	6	17	26	65.38	30.77	40	53	75.47	50.94		45.28	37.74	37.74	75.47	24.53
	10	M	23	12	7	4	35	46	76.09	52.17
		F	21	18	4	6	39	49	79.59	59.18	74	95	77.89	55.79		57.89	31.58	46.32	77.89	22.11
	11	M	7	13	3	1	20	24	83.33	66.67
		F	14	14	1	4	28	33	84.85	69.7	48	57	84.21	68.42		43.86	47.37	36.84	84.21	15.79
	12	M	8	8	4	10	16	30	53.33	6.67
		F	8	9	1	6	17	24	70.83	41.67	33	54	61.11	22.22		38.89	31.48	29.63	61.11	38.89
	13	M	4	1	1	1	5	7	71.43	42.86
		F	2	1		1	3	4	75	50	8	11	72.73	45.45		63.64	18.18	54.55	72.73	27.27
	14	M	8	8	10	5	16	31	51.61	3.23
		F	7	8	3	6	15	24	62.5	25	31	55	56.36	12.73		50.91	29.09	27.27	56.36	43.64
	15	M	13	10	5	9	23	37	62.16	24.32
		F	13	12	6	3	25	34	73.53	47.06	48	71	67.61	35.21		52.11	30.99	36.62	67.61	32.39
	16	M	8	6	1	6	14	21	66.67	33.33
		F	5	5	4	4	10	18	55.56	11.11	24	39	61.54	23.08		46.15	28.21	33.33	61.54	38.46
	17	M	10	10	5	3	20	28	71.43	42.86
		F	8	11	7	9	19	35	54.29	8.57	39	63	61.9	23.81		47.62	33.33	28.57	61.9	38.1
	18	M	6	7	2	4	13	19	68.42	36.84
		F	9	8	6	4	17	27	62.96	25.93	30	46	65.22	30.43		50	32.61	32.61	65.22	34.78
	19	M	9	17	1	3	26	30	86.67	73.33
		F	17	12	3	2	29	34	85.29	70.59	55	64	85.94	71.88		46.88	45.31	40.63	85.94	14.06
	20	M	7	3	3	4	10	17	58.82	17.65
		F	6	5	3	3	11	17	64.71	29.41	21	34	61.76	23.53		55.88	23.53	38.24	61.76	38.24
	21	M	6	6	3	6	12	21	57.14	14.29
		F	9	7	5	3	16	24	66.67	33.33	28	45	62.22	24.44		51.11	28.89	33.33	62.22	37.78
	22	M	8	6	2	4	14	20	70	40
		F	3	5	0	7	8	15	53.33	6.67	22	35	62.86	25.71		37.14	31.43	31.43	62.86	37.14
	23	M	7	3	2	0	10	12	83.33	66.67
		F	5	2	2	4	7	13	53.85	7.69	17	25	68	36		64	20	48	68	32
	24	M	9	7	2	5	16	23	69.5652	39.1304
		F	6	8	1	3	14	18	77.7778	55.5556	30	41	73.1707	46.3415		43.9024	36.5854	36.5854	73.1707	26.8293
	25	M	7	6	2	8	13	23	56.5217	13.0435
		F	7	3	2	4	10	16	62.5	25	23	39	58.9744	17.9487		46.1538	23.0769	35.8974	58.9744	41.0256
	26	M	9	8	3	11	17	31	54.8387	9.67742
		F	9	8	3	6	17	26	65.3846	30.7692	34	57	59.6491	19.2982		42.1053	28.0702	31.5789	59.6491	40.3509
	27	M	4	5	0	3	9	12	75	50
		F	4	4	7	2	8	17	47.0588	-5.88235	17	29	58.6207	17.2414		51.7241	31.0345	27.5862	58.6207	41.3793
	28	M	2	1	1	3	3	7	42.8571	-14.2857
		F	7	4	5	4	11	20	55	10	14	27	51.8519	3.7037		55.5556	18.5185	33.3333	51.8519	48.1481
	29	M	6	4	3	4	10	17	58.8235	17.6471
		F	7	5	2	1	12	15	80	60	22	32	68.75	37.5		56.25	28.125	40.625	68.75	31.25
	30	M	3	7	2	5	10	17	58.8235	17.6471
		F	1	4	2	4	5	11	45.4545	-9.09091	15	28	53.5714	7.14286		28.5714	39.2857	14.2857	53.5714	46.4286
										TOTAL	943	1387				50.5188	30.7899	35.9767	66.7649	33.2351
[truncated: 41 more columns]

## Sheet: Fig.2b-Spo11nCas9 (nII)
	nos-Cas9 (II)
	G0: Spo11 female x nCas9 male
	F1: Spo11nCas9 female x w- male
	F2: below
	Vial	Sex	Cas9; Spo11	Spo11	Cas9	WT	Sex Spo11	Sex progeny	% Spo11(sex)	Conversion Rate (sex)	Total Spo11	Total progeny	% Spo11	Conversion Rate		Total Cas9-GFP	Spo11-dsRed only	Both	Total Spo11-dsRed	No dsRed
	1	M	6	10	5		16	21	76.1905	52.381
		F	11	17	18		28	46	60.8696	21.7391	44	67	65.6716	31.3433		59.7015	40.2985	25.3731	65.6716	34.3284
	2	M	10	21	6		31	37	83.7838	67.5676
		F	7	19	13		26	39	66.6667	33.3333	57	76	75	50		47.3684	52.6316	22.3684	75	25
	3	M	9	9	2		18	20	90	80
		F	14	5	4	1	19	24	79.1667	58.3333	37	44	84.0909	68.1818		65.9091	31.8182	52.2727	84.0909	15.9091
	4	M	16	7	5		23	28	82.1429	64.2857
		F	16	13	13		29	42	69.0476	38.0952	52	70	74.2857	48.5714		71.4286	28.5714	45.7143	74.2857	25.7143
	5	M	6	9	5		15	20	75	50
		F	8	19	5		27	32	84.375	68.75	42	52	80.7692	61.5385		46.1538	53.8462	26.9231	80.7692	19.2308
	6	M	12	7	0		19	19	100	100
		F	10	10	3		20	23	86.9565	73.913	39	42	92.8571	85.7143		59.5238	40.4762	52.381	92.8571	7.14286
	7	M	9	5	1		14	15	93.3333	86.6667
		F	10	10	9		20	29	68.9655	37.931	34	44	77.2727	54.5455		65.9091	34.0909	43.1818	77.2727	22.7273
	8	M	2	8	8	1	10	19	52.6316	5.26316
		F	9	10	10		19	29	65.5172	31.0345	29	48	60.4167	20.8333		60.4167	37.5	22.9167	60.4167	39.5833
	9	M	4	5	2	1	9	12	75	50
		F	3	7	7	1	10	18	55.5556	11.1111	19	30	63.3333	26.6667		53.3333	40	23.3333	63.3333	36.6667
	10	M	4	6	4		10	14	71.4286	42.8571
		F	3	9	4		12	16	75	50	22	30	73.3333	46.6667		50	50	23.3333	73.3333	26.6667
	11	M	4	7	5		11	16	68.75	37.5
		F	3	10	2	1	13	16	81.25	62.5	24	32	75	50		43.75	53.125	21.875	75	25
	12	M	3	4	0		7	7	100	100
		F	0	7	1		7	8	87.5	75	14	15	93.3333	86.6667		26.6667	73.3333	20	93.3333	6.66667
	13	M	9	10	3		19	22	86.3636	72.7273
		F	19	9	2		28	30	93.3333	86.6667	47	52	90.3846	80.7692		63.4615	36.5385	53.8462	90.3846	9.61538
	14	M	5	11	10	1	16	27	59.2593	18.5185
		F	6	21	11		27	38	71.0526	42.1053	43	65	66.1538	32.3077		49.2308	49.2308	16.9231	66.1538	33.8462
	15	M	7	13	7		20	27	74.0741	48.1481
		F	4	16	15		20	35	57.1429	14.2857	40	62	64.5161	29.0323		53.2258	46.7742	17.7419	64.5161	35.4839
	16	M	8	16	5		24	29	82.7586	65.5172
		F	11	20	12		31	43	72.093	44.186	55	72	76.3889	52.7778		50	50	26.3889	76.3889	23.6111
	17	M	6	9	1		15	16	93.75	87.5
		F	4	4	8		8	16	50	0	23	32	71.875	43.75		59.375	40.625	31.25	71.875	28.125
	18	M	5	14	6		19	25	76	52
		F	9	11	3		20	23	86.9565	73.913	39	48	81.25	62.5		47.9167	52.0833	29.1667	81.25	18.75
	19	M	6	15	11		21	32	65.625	31.25
		F	4	20	10		24	34	70.5882	41.1765	45	66	68.1818	36.3636		46.9697	53.0303	15.1515	68.1818	31.8182
	20	M	2	20	13	1	22	36	61.1111	22.2222
		F	1	17	15		18	33	54.5455	9.09091	40	69	57.971	15.942		44.9275	53.6232	4.34783	57.971	42.029
	21	M	9	10	8		19	27	70.3704	40.7407
		F	13	18	12		31	43	72.093	44.186	50	70	71.4286	42.8571		60	40	31.4286	71.4286	28.5714
	22	M	6	8	3		14	17	82.3529	64.7059
		F	2	3	7		5	12	41.6667	-16.6667	19	29	65.5172	31.0345		62.069	37.931	27.5862	65.5172	34.4828
	23	M	3	14	7		17	24	70.8333	41.6667
		F	6	21	6		27	33	81.8182	63.6364	44	57	77.193	54.386		38.5965	61.4035	15.7895	77.193	22.807
	24	M	8	14	6		22	28	78.5714	57.1429
		F	8	12	7		20	27	74.0741	48.1481	42	55	76.3636	52.7273		52.7273	47.2727	29.0909	76.3636	23.6364
	25	M	14	15	8	1	29	38	76.3158	52.6316
		F	6	14	7		20	27	74.0741	48.1481	49	65	75.3846	50.7692		53.8462	44.6154	30.7692	75.3846	24.6154
	26	M	5	6	4		11	15	73.3333	46.6667
		F	11	12	3		23	26	88.4615	76.9231	34	41	82.9268	65.8537		56.0976	43.9024	39.0244	82.9268	17.0732
	27	M	10	8	3		18	21	85.7143	71.4286
		F	23	16	6		39	45	86.6667	73.3333	57	66	86.3636	72.7273		63.6364	36.3636	50	86.3636	13.6364
	28	M	9	10	4		19	23	82.6087	65.2174
		F	17	20	3		37	40	92.5	85	56	63	88.8889	77.7778		52.381	47.619	41.2698	88.8889	11.1111
										TOTAL	1096	1462				53.7365	45.5966	29.9803	75.5768	24.4232
	G0: Spo11 female x nCas9 male
	F1: Spo11nCas9 male x w- female
	F2: below
	Vial	Sex	Cas9; Spo11	Spo11	Cas9	WT	Sex Spo11	Sex progeny	% Spo11(sex)	Conversion Rate (sex)	Total Spo11	Total progeny	% Spo11	Conversion Rate		Total Cas9-GFP	Spo11-dsRed only	Both	Total Spo11-dsRed	No dsRed
	1	M	4	5	1		9	10	90	80
		F		5	2		5	7	71.4286	42.8571	14	17	82.3529	64.7059		41.1765	58.8235	23.5294	82.3529	17.6471
	2	M	5	15	10		20	30	66.6667	33.3333
		F	2	12	15		14	29	48.2759	-3.44828	34	59	57.6271	15.2542		54.2373	45.7627	11.8644	57.6271	42.3729
	3	M	5	7	6		12	18	66.6667	33.3333
		F	2	8	14		10	24	41.6667	-16.6667	22	42	52.381	4.7619		64.2857	35.7143	16.6667	52.381	47.619
	4	M	8	13	2		21	23	91.3043	82.6087
		F	0	11	11		11	22	50	0	32	45	71.1111	42.2222		46.6667	53.3333	17.7778	71.1111	28.8889
	5	M	2	7	8		9	17	52.9412	5.88235
		F	2	7	6		9	15	60	20	18	32	56.25	12.5		56.25	43.75	12.5	56.25	43.75
	6	M	5	10	6		15	21	71.4286	42.8571
		F	6	7	12		13	25	52	4	28	46	60.8696	21.7391		63.0435	36.9565	23.913	60.8696	39.1304
	7	M	8	12	7		20	27	74.0741	48.1481
		F	1	22	11		23	34	67.6471	35.2941	43	61	70.4918	40.9836		44.2623	55.7377	14.7541	70.4918	29.5082
	8	M	3	11	8		14	22	63.6364	27.2727
		F	2	9	10		11	21	52.381	4.7619	25	43	58.1395	16.2791		53.4884	46.5116	11.6279	58.1395	41.8605
	9	M	4	11	1		15	16	93.75	87.5
		F	3	1	3		4	7	57.1429	14.2857	19	23	82.6087	65.2174		47.8261	52.1739	30.4348	82.6087	17.3913
	10	M	2	8	4		10	14	71.4286	42.8571
		F	1	11	9		12	21	57.1429	14.2857	22	35	62.8571	25.7143		45.7143	54.2857	8.57143	62.8571	37.1429
	11	M	2	15	11		17	28	60.7143	21.4286
		F	5	18	11		23	34	67.6471	35.2941	40	62	64.5161	29.0323		46.7742	53.2258	11.2903	64.5161	35.4839
	12	M	0	5	10		5	15	33.3333	-33.3333
		F	0	9	5		9	14	64.2857	28.5714	14	29	48.2759	-3.44828		51.7241	48.2759	0	48.2759	51.7241
	13	M	7	11	3		18	21	85.7143	71.4286
		F	14	14	7		28	35	80	60	46	56	82.1429	64.2857		55.3571	44.6429	37.5	82.1429	17.8571
	14	M	5	9	5		14	19	73.6842	47.3684
		F	1	15	8		16	24	66.6667	33.3333	30	43	69.7674	39.5349		44.186	55.814	13.9535	69.7674	30.2326
	15	M	4	10	7		14	21	66.6667	33.3333
		F	1	11	7		12	19	63.1579	26.3158	26	40	65	30		47.5	52.5	12.5	65	35
	16	M	4	4	4		8	12	66.6667	33.3333
		F	2	6	7		8	15	53.3333	6.66667	16	27	59.2593	18.5185		62.963	37.037	22.2222	59.2593	40.7407
	17	M	5	10	2		15	17	88.2353	76.4706
		F	4	7	5		11	16	68.75	37.5	26	33	78.7879	57.5758		48.4848	51.5152	27.2727	78.7879	21.2121
	18	M	0	6	2		6	8	75	50
		F	0	3	2		3	5	60	20	9	13	69.2308	38.4615		30.7692	69.2308	0	69.2308	30.7692
	19	M	0	9	9		9	18	50	0
		F	1	11	9		12	21	57.1429	14.2857	21	39	53.8462	7.69231		48.7179	51.2821	2.5641	53.8462	46.1538
	20	M	5	5	2		10	12	83.3333	66.6667
		F	6	6	5		12	17	70.5882	41.1765	22	29	75.8621	51.7241		62.069	37.931	37.931	75.8621	24.1379
	21	M	1	7	9		8	17	47.0588	-5.88235
		F	1	7	7		8	15	53.3333	6.66667	16	32	50	0		56.25	43.75	6.25	50	50
	22	M	12	9	9		21	30	70	40
		F	2	12	9		14	23	60.8696	21.7391	35	53	66.0377	32.0755		60.3774	39.6226	26.4151	66.0377	33.9623
	23	M	1	9	9		10	19	52.6316	5.26316
		F	1	14	11		15	26	57.6923	15.3846	25	45	55.5556	11.1111		48.8889	51.1111	4.44444	55.5556	44.4444
	24	M	2	8	9		10	19	52.6316	5.26316
		F	3	11	7		14	21	66.6667	33.3333	24	40	60	20		52.5	47.5	12.5	60	40
	25	M	3	9	7		12	19	63.1579	26.3158
		F	3	9	10		12	22	54.5455	9.09091	24	41	58.5366	17.0732		56.0976	43.9024	14.6341	58.5366	41.4634
	26	M	6	9	3		15	18	83.3333	66.6667
		F	5	8	5		13	18	72.2222	44.4444	28	36	77.7778	55.5556		52.7778	47.2222	30.5556	77.7778	22.2222
	27	M	1	11	8		12	20	60	20
		F	2	12	9		14	23	60.8696	21.7391	26	43	60.4651	20.9302		46.5116	53.4884	6.97674	60.4651	39.5349
	28	M	5	10	3		15	18	83.3333	66.6667
		F	5	8	7		13	20	65	30	28	38	73.6842	47.3684		52.6316	47.3684	26.3158	73.6842	26.3158
										TOTAL	713	1102				51.4832	48.5168	16.6059	65.1227	34.8773

## Sheet: Fig.2b-Spo11vCas9 (vX)
	vas-Cas9 (X)
	G0: Spo11 female x vCas9 male
	F1: Spo11vCas9 female x w- male
	F2: below
	Vial	Sex	Cas9; Spo11	Spo11	Cas9	WT	Sex Spo11	Sex progeny	% Spo11(sex)	Conversion Rate (sex)	Total Spo11	Total progeny	% Spo11	Conversion Rate		Total Cas9-GFP	Spo11-dsRed only	Both	Total Spo11-dsRed	No dsRed
	1	M	9	6	8	2	15	25	60	20
		F	8	13	6	4	21	31	67.7419	35.4839	36	56	64.2857	28.5714		55.3571	33.9286	30.3571	64.2857	35.7143
	2	M	9	16	4	4	25	33	75.7576	51.5152
		F	9	8	7	6	17	30	56.6667	13.3333	42	63	66.6667	33.3333		46.0317	38.0952	28.5714	66.6667	33.3333
	3	M	4	12	1	1	16	18	88.8889	77.7778
		F	11	8	1	6	19	26	73.0769	46.1538	35	44	79.5455	59.0909		38.6364	45.4545	34.0909	79.5455	20.4545
	4	M	2	6	3	3	8	14	57.1429	14.2857
		F	11	7	4	4	18	26	69.2308	38.4615	26	40	65	30		50	32.5	32.5	65	35
	5	M	12	8	1	2	20	23	86.9565	73.913
		F	8	12	2	4	20	26	76.9231	53.8462	40	49	81.6327	63.2653		46.9388	40.8163	40.8163	81.6327	18.3673
	6	M	11	12	2	3	23	28	82.1429	64.2857
		F	9	12	2	2	21	25	84	68	44	53	83.0189	66.0377		45.283	45.283	37.7358	83.0189	16.9811
	7	M	12	5	3	2	17	22	77.2727	54.5455
		F	7	13	5	7	20	32	62.5	25	37	54	68.5185	37.037		50	33.3333	35.1852	68.5185	31.4815
	8	M	10	12	1	1	22	24	91.6667	83.3333
		F	9	9	3	5	18	26	69.2308	38.4615	40	50	80	60		46	42	38	80	20
	9	M	6	8	2	4	14	20	70	40
		F	8	6	6	2	14	22	63.6364	27.2727	28	42	66.6667	33.3333		52.381	33.3333	33.3333	66.6667	33.3333
	10	M	9	4	1	3	13	17	76.4706	52.9412
		F	7	8	2	3	15	20	75	50	28	37	75.6757	51.3514		51.3514	32.4324	43.2432	75.6757	24.3243
	11	M	13	12	2	6	25	33	75.7576	51.5152
		F	10	12	3	5	22	30	73.3333	46.6667	47	63	74.6032	49.2063		44.4444	38.0952	36.5079	74.6032	25.3968
	12	M	13	12	3	1	25	29	86.2069	72.4138
		F	14	11	2	2	25	29	86.2069	72.4138	50	58	86.2069	72.4138		55.1724	39.6552	46.5517	86.2069	13.7931
	13	M	11	12	4	3	23	30	76.6667	53.3333
		F	12	14	5	3	26	34	76.4706	52.9412	49	64	76.5625	53.125		50	40.625	35.9375	76.5625	23.4375
	14	M	12	9	7	5	21	33	63.6364	27.2727
		F	12	13	4	4	25	33	75.7576	51.5152	46	66	69.697	39.3939		53.0303	33.3333	36.3636	69.697	30.303
	15	M	6	6	4	2	12	18	66.6667	33.3333
		F	5	7	3	1	12	16	75	50	24	34	70.5882	41.1765		52.9412	38.2353	32.3529	70.5882	29.4118
	16	M	9	5	6	1	14	21	66.6667	33.3333
		F	9	10	3	5	19	27	70.3704	40.7407	33	48	68.75	37.5		56.25	31.25	37.5	68.75	31.25
	17	M	15	8	2	2	23	27	85.1852	70.3704
		F	14	7	1	1	21	23	91.3043	82.6087	44	50	88	76		64	30	58	88	12
	18	M	13	13		1	26	27	96.2963	92.5926
		F	16	14			30	30	100	100	56	57	98.2456	96.4912		50.8772	47.3684	50.8772	98.2456	1.75439
	19	M	8	7	2	5	15	22	68.1818	36.3636
		F	9	6	1	3	15	19	78.9474	57.8947	30	41	73.1707	46.3415		48.7805	31.7073	41.4634	73.1707	26.8293
	20	M	7	6	2	1	13	16	81.25	62.5
		F	12	8	1	1	20	22	90.9091	81.8182	33	38	86.8421	73.6842		57.8947	36.8421	50	86.8421	13.1579
	21	M	18	5	3	5	23	31	74.1935	48.3871
		F	9	15	3	5	24	32	75	50	47	63	74.6032	49.2063		52.381	31.746	42.8571	74.6032	25.3968
	22	M	12	12	2	2	24	28	85.7143	71.4286
		F	9	14	1	0	23	24	95.8333	91.6667	47	52	90.3846	80.7692		46.1538	50	40.3846	90.3846	9.61538
	23	M	9	3	4	1	12	17	70.5882	41.1765
		F	17	10	1	1	27	29	93.1034	86.2069	39	46	84.7826	69.5652		67.3913	28.2609	56.5217	84.7826	15.2174
	24	M	14	12	3	7	26	36	72.2222	44.4444
		F	8	7	4	2	15	21	71.4286	42.8571	41	57	71.9298	43.8596		50.8772	33.3333	38.5965	71.9298	28.0702
	25	M	8	6	3	0	14	17	82.3529	64.7059
		F	10	11	1	4	21	26	80.7692	61.5385	35	43	81.3953	62.7907		51.1628	39.5349	41.8605	81.3953	18.6047
	26	M	5	9	2	3	14	19	73.6842	47.3684
		F	8	10	4	1	18	23	78.2609	56.5217	32	42	76.1905	52.381		45.2381	45.2381	30.9524	76.1905	23.8095
	27	M	12	1	0	2	13	15	86.6667	73.3333
		F	14	9	1	1	23	25	92	84	36	40	90	80		67.5	25	65	90	10
	28	M	8	7	5	2	15	22	68.1818	36.3636
		F	5	10	1	2	15	18	83.3333	66.6667	30	40	75	50		47.5	42.5	32.5	75	25
	29	M	15	11	2	3	26	31	83.871	67.7419
		F	12	10	5	4	22	31	70.9677	41.9355	48	62	77.4194	54.8387		54.8387	33.871	43.5484	77.4194	22.5806
	30	M	6	8	3	2	14	19	73.6842	47.3684
		F	10	9	3	1	19	23	82.6087	65.2174	33	42	78.5714	57.1429		52.381	40.4762	38.0952	78.5714	21.4286
										TOTAL	1156	1494	77.3762	54.7523		51.6931	37.1416	40.3235	77.4651	22.5349
	G0: Spo11 female x vCas9 male
	F1: Spo11vCas9 male x w- female
	F2: below
	Vial	Sex	Cas9; Spo11	Spo11	Cas9	WT	Sex Spo11	Sex progeny	% Spo11(sex)	Conversion Rate (sex)	Total Spo11	Total progeny	% Spo11	Conversion Rate		Total Cas9-GFP	Spo11-dsRed only	Both	Total Spo11-dsRed	No dsRed
	1	M		18		2	18	20	90	80
		F	13		8		13	21	61.9048	23.8095	31	41	75.6098	51.2195		51.2195	43.9024	31.7073	75.6098	24.3902
	2	M		12		5	12	17	70.5882	41.1765
		F	18		8		18	26	69.2308	38.4615	30	43	69.7674	39.5349		60.4651	27.907	41.8605	69.7674	30.2326
	3	M		8		6	8	14	57.1429	14.2857
		F	19		5		19	24	79.1667	58.3333	27	38	71.0526	42.1053		63.1579	21.0526	50	71.0526	28.9474
	4	M		7		1	7	8	87.5	75
		F	12		1		12	13	92.3077	84.6154	19	21	90.4762	80.9524		61.9048	33.3333	57.1429	90.4762	9.52381
	5	M		19		6	19	25	76	52
		F	22		2		22	24	91.6667	83.3333	41	49	83.6735	67.3469		48.9796	38.7755	44.898	83.6735	16.3265
	6	M		13		4	13	17	76.4706	52.9412
		F	20		9		20	29	68.9655	37.931	33	46	71.7391	43.4783		63.0435	28.2609	43.4783	71.7391	28.2609
	7	M		14		7	14	21	66.6667	33.3333
		F	14		9		14	23	60.8696	21.7391	28	44	63.6364	27.2727		52.2727	31.8182	31.8182	63.6364	36.3636
	8	M		15		2	15	17	88.2353	76.4706
		F	9		9		9	18	50	0	24	35	68.5714	37.1429		51.4286	42.8571	25.7143	68.5714	31.4286
	9	M		15		1	15	16	93.75	87.5
		F	13		4		13	17	76.4706	52.9412	28	33	84.8485	69.697		51.5152	45.4545	39.3939	84.8485	15.1515
	10	M		15		8	15	23	65.2174	30.4348
		F	14		10		14	24	58.3333	16.6667	29	47	61.7021	23.4043		51.0638	31.9149	29.7872	61.7021	38.2979
	11	M		7		7	7	14	50	0
		F	11		3		11	14	78.5714	57.1429	18	28	64.2857	28.5714		50	25	39.2857	64.2857	35.7143
	12	M		10		8	10	18	55.5556	11.1111
		F	14		2		14	16	87.5	75	24	34	70.5882	41.1765		47.0588	29.4118	41.1765	70.5882	29.4118
	13	M		8		7	8	15	53.3333	6.66667
		F	14		7		14	21	66.6667	33.3333	22	36	61.1111	22.2222		58.3333	22.2222	38.8889	61.1111	38.8889
	14	M		17		6	17	23	73.913	47.8261
		F	9		14		9	23	39.1304	-21.7391	26	46	56.5217	13.0435		50	36.9565	19.5652	56.5217	43.4783
	15	M		9		4	9	13	69.2308	38.4615
		F	19		7		19	26	73.0769	46.1538	28	39	71.7949	43.5897		66.6667	23.0769	48.7179	71.7949	28.2051
	16	M		13		7	13	20	65	30
		F	17		6		17	23	73.913	47.8261	30	43	69.7674	39.5349		53.4884	30.2326	39.5349	69.7674	30.2326
	17	M		14		12	14	26	53.8462	7.69231
		F	17		5		17	22	77.2727	54.5455	31	48	64.5833	29.1667		45.8333	29.1667	35.4167	64.5833	35.4167
	18	M		11		8	11	19	57.8947	15.7895
		F	20		12		20	32	62.5	25	31	51	60.7843	21.5686		62.7451	21.5686	39.2157	60.7843	39.2157
	19	M		13		9	13	22	59.0909	18.1818
		F	19		7		19	26	73.0769	46.1538	32	48	66.6667	33.3333		54.1667	27.0833	39.5833	66.6667	33.3333
	20	M		14		8	14	22	63.6364	27.2727
		F	11		8		11	19	57.8947	15.7895	25	41	60.9756	21.9512		46.3415	34.1463	26.8293	60.9756	39.0244
										TOTAL	557	811				54.4842	31.2071	38.2007	69.4078	30.5922

## Sheet: Fig.2c-Rab11vCas9 (III)
		vasa-Cas9 (III)
	G0: Rab11 female x vCas9 male
	F1: Rab11vCas9 female x w- male
	F2: below
	Vial	Sex	Cas9; Rab11	Rab11	Cas9	WT	Sex Rab5	Sex progeny	% Rab11 (sex)	Conversion Rate (sex)	Total Rab11	Total progeny	% Rab11	Conversion Rate		Total Cas9-GFP	Rab11-dsRed only	Both	Total Rab11-dsRed	No dsRed
	1	M	16	16			32	32	100	100
		F	14	13	1		27	28	96.4286	92.8571	59	60	98.3333	96.6667		51.6667	48.3333	50	98.3333	1.66667
	2	M	17	14	2		31	33	93.9394	87.8788
		F	17	17	2		34	36	94.4444	88.8889	65	69	94.2029	88.4058		55.0725	44.9275	49.2754	94.2029	5.7971
	3	M	15	22	1		37	38	97.3684	94.7368
		F	21	18			39	39	100	100	76	77	98.7013	97.4026		48.0519	51.9481	46.7532	98.7013	1.2987
	4	M	11	15			26	26	100	100
		F	14	21			35	35	100	100	61	61	100	100		40.9836	59.0164	40.9836	100	0
	5	M	15	10			25	25	100	100
		F	9	11			20	20	100	100	45	45	100	100		53.3333	46.6667	53.3333	100	0
	6	M	4	10			14	14	100	100
		F	13	10	1		23	24	95.8333	91.6667	37	38	97.3684	94.7368		47.3684	52.6316	44.7368	97.3684	2.63158
	7	M	9	16			25	25	100	100
		F	19	20			39	39	100	100	64	64	100	100		43.75	56.25	43.75	100	0
	8	M	16	19			35	35	100	100
		F	11	17			28	28	100	100	63	63	100	100		42.8571	57.1429	42.8571	100	0
	9	M	17	17	2	1	34	37	91.8919	83.7838
		F	20	20	1		40	41	97.561	95.122	74	78	94.8718	89.7436		51.2821	47.4359	47.4359	94.8718	5.12821
	10	M	8	19			27	27	100	100
		F	10	18	2		28	30	93.3333	86.6667	55	57	96.4912	92.9825		35.0877	64.9123	31.5789	96.4912	3.50877
	11	M	15	15			30	30	100	100
		F	15	24			39	39	100	100	69	69	100	100		43.4783	56.5217	43.4783	100	0
	12	M	19	19			38	38	100	100
		F	27	22			49	49	100	100	87	87	100	100		52.8736	47.1264	52.8736	100	0
	13	M	12	18	1		30	31	96.7742	93.5484
		F	11	18			29	29	100	100	59	60	98.3333	96.6667		40	60	38.3333	98.3333	1.66667
	14	M	10	17			27	27	100	100
		F	18	20			38	38	100	100	65	65	100	100		43.0769	56.9231	43.0769	100	0
	15	M	18	23			41	41	100	100
		F	24	21			45	45	100	100	86	86	100	100		48.8372	51.1628	48.8372	100	0
	16	M	9	5			14	14	100	100
		F	12	13			25	25	100	100	39	39	100	100		53.8462	46.1538	53.8462	100	0
	17	M	9	7			16	16	100	100
		F	12	9			21	21	100	100	37	37	100	100		56.7568	43.2432	56.7568	100	0
	18	M	10	12	2	1	22	25	88	76
		F	11	9	1		20	21	95.2381	90.4762	42	46	91.3043	82.6087		52.1739	45.6522	45.6522	91.3043	8.69565
	19	M	5	10			15	15	100	100
		F	17	15	2		32	34	94.1176	88.2353	47	49	95.9184	91.8367		48.9796	51.0204	44.898	95.9184	4.08163
	20	M	7	14			21	21	100	100
		F	11	8			19	19	100	100	40	40	100	100		45	55	45	100	0
	21	M	12	9	1		21	22	95.4545	90.9091
		F	11	12	1		23	24	95.8333	91.6667	44	46	95.6522	91.3043		54.3478	45.6522	50	95.6522	4.34783
	22	M	12	13			25	25	100	100
		F	8	19			27	27	100	100	52	52	100	100		38.4615	61.5385	38.4615	100	0
	23	M	9	12			21	21	100	100
		F	14	16			30	30	100	100	51	51	100	100		45.098	54.902	45.098	100	0
	24	M	6	5			11	11	100	100
		F	21	13			34	34	100	100	45	45	100	100		60	40	60	100	0
	25	M	13	5	2		18	20	90	80
		F	8	8	2		16	18	88.8889	77.7778	34	38	89.4737	78.9474		65.7895	34.2105	55.2632	89.4737	10.5263
	26	M	6	8	2	1	14	17	82.3529	64.7059
		F	10	11	2		21	23	91.3043	82.6087	35	40	87.5	75		50	47.5	40	87.5	12.5
	27	M	20	14			34	34	100	100
		F	15	18	2		33	35	94.2857	88.5714	67	69	97.1014	94.2029		53.6232	46.3768	50.7246	97.1014	2.89855
	28	M	7	11			18	18	100	100
		F	9	8			17	17	100	100	35	35	100	100		45.7143	54.2857	45.7143	100	0
	29	M	2	3			5	5	100	100
		F	6	5			11	11	100	100	16	16	100	100		50	50	50	100	0
	30	M	6	4			10	10	100	100
		F	6	6	1		12	13	92.3077	84.6154	22	23	95.6522	91.3043		56.5217	43.4783	52.1739	95.6522	4.34783
	31	M	11	11			22	22	100	100
		F	10	13			23	23	100	100	45	45	100	100		46.6667	53.3333	46.6667	100	0
	32	M	12	15			27	27	100	100
		F	14	18	1		32	33	96.9697	93.9394	59	60	98.3333	96.6667		45	55	43.3333	98.3333	1.66667
	33	M	8	16			24	24	100	100
		F	19	11			30	30	100	100	54	54	100	100		50	50	50	100	0
	34	M	16	16			32	32	100	100
		F	16	11			27	27	100	100	59	59	100	100		54.2373	45.7627	54.2373	100	0
	35	M	13	18			31	31	100	100
		F	13	27			40	40	100	100	71	71	100	100		36.6197	63.3803	36.6197	100	0
	36	M	8	7	1	1	15	17	88.2353	76.4706
		F	10	8	1		18	19	94.7368	89.4737	33	36	91.6667	83.3333		55.5556	41.6667	50	91.6667	8.33333
	37	M	9	11			20	20	100	100
		F	4	22			26	26	100	100	46	46	100	100		28.2609	71.7391	28.2609	100	0
	38	M	6	6			12	12	100	100
		F	4	10	1		14	15	93.3333	86.6667	26	27	96.2963	92.5926		40.7407	59.2593	37.037	96.2963	3.7037
	39	M	6	5			11	11	100	100
		F	6	8			14	14	100	100	25	25	100	100		48	52	48	100	0
	40	M	4	7			11	11	100	100
		F	10	9			19	19	100	100	30	30	100	100		46.6667	53.3333	46.6667	100	0
	41	M	12	9			21	21	100	100
		F	9	8			17	17	100	100	38	38	100	100		55.2632	44.7368	55.2632	100	0
	42	M	9	9			18	18	100	100
		F	6	2			8	8	100	100	26	26	100	100		57.6923	42.3077	57.6923	100	0
	43	M	8	4			12	12	100	100
		F	7	4			11	11	100	100	23	23	100	100		65.2174	34.7826	65.2174	100	0
	44	M	8	16			24	24	100	100
		F	2	12	1		14	15	93.3333	86.6667	38	39	97.4359	94.8718		28.2051	71.7949	25.641	97.4359	2.5641
	45	M	7	15			22	22	100	100
		F	7	9			16	16	100	100	38	38	100	100		36.8421	63.1579	36.8421	100	0
	46	M	9	9	2		18	20	90	80
		F	7	12	1		19	20	95	90	37	40	92.5	85		47.5	52.5	40	92.5	7.5
	47	M	6	7	2		13	15	86.6667	73.3333
		F	5	7	1		12	13	92.3077	84.6154	25	28	89.2857	78.5714		50	50	39.2857	89.2857	10.7143
	48	M	10	4			14	14	100	100
		F	7	7			14	14	100	100	28	28	100	100		60.7143	39.2857	60.7143	100	0
	49	M	8	6	3		14	17	82.3529	64.7059
		F	4	15	3		19	22	86.3636	72.7273	33	39	84.6154	69.2308		46.1538	53.8462	30.7692	84.6154	15.3846
	50	M	4	7			11	11	100	100
		F	2	5			7	7	100	100	18	18	100	100		33.3333	66.6667	33.3333	100	0
										TOTAL	2323	2375				48.134	51.6913	45.9294	97.6208	2.37924
	G0: Rab11 female x vCas9 male
	F1: Rab11vCas9 male x w- female
	F2: below
	Vial	Sex	Cas9; Rab11	Rab11	Cas9	WT	Sex Rab5	Sex progeny	% Rab11 (sex)	Conversion Rate (sex)	Total Rab11	Total progeny	% Rab11	Conversion Rate		Total Cas9-GFP	Rab11-dsRed only	Both	Total Rab11-dsRed	No dsRed
	1	M	7	8	4		15	19	78.9474	57.8947
		F	4	10	4		14	18	77.7778	55.5556	29	37	78.3784	56.7568		51.3514	48.6486	29.7297	78.3784	21.6216
	2	M	10	15	3		25	28	89.2857	78.5714
		F	10	15	7		25	32	78.125	56.25	50	60	83.3333	66.6667		50	50	33.3333	83.3333	16.6667
	3	M	3	14	2		17	19	89.4737	78.9474
		F	13	12	3		25	28	89.2857	78.5714	42	47	89.3617	78.7234		44.6809	55.3191	34.0426	89.3617	10.6383
	4	M	13	7	4		20	24	83.3333	66.6667
		F	11	12	0		23	23	100	100	43	47	91.4894	82.9787		59.5745	40.4255	51.0638	91.4894	8.51064
	5	M	13	7			20	20	100	100
		F	10	11			21	21	100	100	41	41	100	100		56.0976	43.9024	56.0976	100	0
	6	M	7	8	1		15	16	93.75	87.5
		F	11	7	1		18	19	94.7368	89.4737	33	35	94.2857	88.5714		57.1429	42.8571	51.4286	94.2857	5.71429
	7	M	13	17			30	30	100	100
		F	15	14			29	29	100	100	59	59	100	100		47.4576	52.5424	47.4576	100	0
	8	M	6	9	2		15	17	88.2353	76.4706
		F	9	13	4		22	26	84.6154	69.2308	37	43	86.0465	72.093		48.8372	51.1628	34.8837	86.0465	13.9535
	9	M	21	27	7		48	55	87.2727	74.5455
		F	15	16	3		31	34	91.1765	82.3529	79	89	88.764	77.5281		51.6854	48.3146	40.4494	88.764	11.236
	10	M	7	11	7		18	25	72	44
		F	11	21	8		32	40	80	60	50	65	76.9231	53.8462		50.7692	49.2308	27.6923	76.9231	23.0769
	11	M	11	14	5		25	30	83.3333	66.6667
		F	13	21	2		34	36	94.4444	88.8889	59	66	89.3939	78.7879		46.9697	53.0303	36.3636	89.3939	10.6061
	12	M	1	0	2		1	3	33.3333	-33.3333
		F	1	5	3		6	9	66.6667	33.3333	7	12	58.3333	16.6667		58.3333	41.6667	16.6667	58.3333	41.6667
	13	M	9	32	10		41	51	80.3922	60.7843
		F	6	16	14		22	36	61.1111	22.2222	63	87	72.4138	44.8276		44.8276	55.1724	17.2414	72.4138	27.5862
	14	M	10	19	3		29	32	90.625	81.25
		F	10	17	3		27	30	90	80	56	62	90.3226	80.6452		41.9355	58.0645	32.2581	90.3226	9.67742
	15	M	17	17	1		34	35	97.1429	94.2857
		F	18	13	4		31	35	88.5714	77.1429	65	70	92.8571	85.7143		57.1429	42.8571	50	92.8571	7.14286
	16	M	13	9	7		22	29	75.8621	51.7241
		F	9	16	1		25	26	96.1538	92.3077	47	55	85.4545	70.9091		54.5455	45.4545	40	85.4545	14.5455
	17	M	6	12	3		18	21	85.7143	71.4286
		F	8	20	9		28	37	75.6757	51.3514	46	58	79.3103	58.6207		44.8276	55.1724	24.1379	79.3103	20.6897
	18	M	3	10	10		13	23	56.5217	13.0435
		F	3	20	12		23	35	65.7143	31.4286	36	58	62.069	24.1379		48.2759	51.7241	10.3448	62.069	37.931
	19	M	1	4	11		5	16	31.25	-37.5
		F	5	12	4		17	21	80.9524	61.9048	22	37	59.4595	18.9189		56.7568	43.2432	16.2162	59.4595	40.5405
	20	M	13	23	1		36	37	97.2973	94.5946
		F	7	11	2		18	20	90	80	54	57	94.7368	89.4737		40.3509	59.6491	35.0877	94.7368	5.26316
	21	M	6	6	3		12	15	80	60
		F	3	5	4		8	12	66.6667	33.3333	20	27	74.0741	48.1481		59.2593	40.7407	33.3333	74.0741	25.9259
	22	M	11	11	6		22	28	78.5714	57.1429
		F	9	12	9		21	30	70	40	43	58	74.1379	48.2759		60.3448	39.6552	34.4828	74.1379	25.8621
	23	M	8	14			22	22	100	100
		F	8	9	6		17	23	73.913	47.8261	39	45	86.6667	73.3333		48.8889	51.1111	35.5556	86.6667	13.3333
	24	M	16	11	2		27	29	93.1034	86.2069
		F	6	14	4		20	24	83.3333	66.6667	47	53	88.6792	77.3585		52.8302	47.1698	41.5094	88.6792	11.3208
	25	M	3	3	3		6	9	66.6667	33.3333
		F	1	9	1		10	11	90.9091	81.8182	16	20	80	60		40	60	20	80	20
	26	M	2	10	2		12	14	85.7143	71.4286
		F	4	6	8		10	18	55.5556	11.1111	22	32	68.75	37.5		50	50	18.75	68.75	31.25
	27	M	8	12	4		20	24	83.3333	66.6667
		F	8	13	0		21	21	100	100	41	45	91.1111	82.2222		44.4444	55.5556	35.5556	91.1111	8.88889
	28	M	5	17	3		22	25	88	76
		F	10	6	4		16	20	80	60	38	45	84.4444	68.8889		48.8889	51.1111	33.3333	84.4444	15.5556
	29	M	4	12	3		16	19	84.2105	68.4211
		F	0	7	5		7	12	58.3333	16.6667	23	31	74.1935	48.3871		38.7097	61.2903	12.9032	74.1935	25.8065
	30	M	5	7	1		12	13	92.3077	84.6154
		F	11	10	0		21	21	100	100	33	34	97.0588	94.1176		50	50	47.0588	97.0588	2.94118
	31	M	4	15	4		19	23	82.6087	65.2174
		F	5	15	8		20	28	71.4286	42.8571	39	51	76.4706	52.9412		41.1765	58.8235	17.6471	76.4706	23.5294
	32	M	9	9	1		18	19	94.7368	89.4737
		F	6	10	2		16	18	88.8889	77.7778	34	37	91.8919	83.7838		48.6486	51.3514	40.5405	91.8919	8.10811
	33	M	9	12	2		21	23	91.3043	82.6087
		F	3	9	2		12	14	85.7143	71.4286	33	37	89.1892	78.3784		43.2432	56.7568	32.4324	89.1892	10.8108
	34	M	1	2			3	3	100	100
		F	4	2	1		6	7	85.7143	71.4286	9	10	90	80		60	40	50	90	10
	35	M	6	5	1		11	12	91.6667	83.3333
		F	5	4			9	9	100	100	20	21	95.2381	90.4762		57.1429	42.8571	52.381	95.2381	4.7619
										TOTAL	1375	1631				50.1468	49.8532	33.9994	83.8525	16.1475

## Sheet: Fig.2c-Rab11nCas9 (III)
	nos-Cas9 (III)
	G0: Rab11 female x vCas9 male
	F1: Rab11vCas9 female x w- male
	F2: below
	Vial	Sex	Cas9; Rab11	Rab11	Cas9	WT	Sex Rab5	Sex progeny	% Rab11 (sex)	Conversion Rate (sex)	Total Rab11	Total progeny	% Rab11	Conversion Rate		Total Cas9-GFP	Rab11-dsRed only	Both	Total Rab11-dsRed	No dsRed
	1	M	9	12			21	21	100	100
		F	18	20			38	38	100	100	59	59	100	100		45.7627	54.2373	45.7627	100	0
	2	M	12	9		1	21	22	95.4545	90.9091
		F	9	9			18	18	100	100	39	40	97.5	95		52.5	45	52.5	97.5	2.5
	3	M	12	13			25	25	100	100
		F	15	18		1	33	34	97.0588	94.1176	58	59	98.3051	96.6102		45.7627	52.5424	45.7627	98.3051	1.69492
	4	M	9	13	1	1	22	24	91.6667	83.3333
		F	15	19			34	34	100	100	56	58	96.5517	93.1034		43.1034	55.1724	41.3793	96.5517	3.44828
	5	M	9	10		1	19	20	95	90
		F	7	9			16	16	100	100	35	36	97.2222	94.4444		44.4444	52.7778	44.4444	97.2222	2.77778
	6	M	6	5			11	11	100	100
		F	17	12			29	29	100	100	40	40	100	100		57.5	42.5	57.5	100	0
	7	M	10	8			18	18	100	100
		F	14	13			27	27	100	100	45	45	100	100		53.3333	46.6667	53.3333	100	0
	8	M	9	14			23	23	100	100
		F	13	17	1		30	31	96.7742	93.5484	53	54	98.1481	96.2963		42.5926	57.4074	40.7407	98.1481	1.85185
	9	M	7	6			13	13	100	100
		F	14	13			27	27	100	100	40	40	100	100		52.5	47.5	52.5	100	0
	10	M	11	15	1		26	27	96.2963	92.5926
		F	19	16			35	35	100	100	61	62	98.3871	96.7742		50	50	48.3871	98.3871	1.6129
	11	M	10	12			22	22	100	100
		F	14	10		1	24	25	96	92	46	47	97.8723	95.7447		51.0638	46.8085	51.0638	97.8723	2.12766
	12	M	13	15			28	28	100	100
		F	17	10	1		27	28	96.4286	92.8571	55	56	98.2143	96.4286		55.3571	44.6429	53.5714	98.2143	1.78571
	13	M	11	9	1		20	21	95.2381	90.4762
		F	17	22		1	39	40	97.5	95	59	61	96.7213	93.4426		47.541	50.8197	45.9016	96.7213	3.27869
	14	M	11	15	1		26	27	96.2963	92.5926
		F	14	19	2		33	35	94.2857	88.5714	59	62	95.1613	90.3226		45.1613	54.8387	40.3226	95.1613	4.83871
	15	M	19	16			35	35	100	100
		F	16	14	1		30	31	96.7742	93.5484	65	66	98.4848	96.9697		54.5455	45.4545	53.0303	98.4848	1.51515
	16	M	13	15			28	28	100	100
		F	16	11			27	27	100	100	55	55	100	100		52.7273	47.2727	52.7273	100	0
	17	M	14	5			19	19	100	100
		F	15	13			28	28	100	100	47	47	100	100		61.7021	38.2979	61.7021	100	0
	18	M	14	13			27	27	100	100
		F	14	9			23	23	100	100	50	50	100	100		56	44	56	100	0
	19	M	17	12			29	29	100	100
		F	19	21			40	40	100	100	69	69	100	100		52.1739	47.8261	52.1739	100	0
	20	M	13	15			28	28	100	100
		F	12	14			26	26	100	100	54	54	100	100		46.2963	53.7037	46.2963	100	0
	21	M	10	9			19	19	100	100
		F	14	9			23	23	100	100	42	42	100	100		57.1429	42.8571	57.1429	100	0
	22	M	13	14			27	27	100	100
		F	17	11			28	28	100	100	55	55	100	100		54.5455	45.4545	54.5455	100	0
	23	M	12	17			29	29	100	100
		F	10	16	1		26	27	96.2963	92.5926	55	56	98.2143	96.4286		41.0714	58.9286	39.2857	98.2143	1.78571
	24	M	8	6	2	1	14	17	82.3529	64.7059
		F	10	8		1	18	19	94.7368	89.4737	32	36	88.8889	77.7778		55.5556	38.8889	50	88.8889	11.1111
	25	M	11	15			26	26	100	100
		F	14	18			32	32	100	100	58	58	100	100		43.1034	56.8966	43.1034	100	0
	26	M	11	8			19	19	100	100
		F	11	15			26	26	100	100	45	45	100	100		48.8889	51.1111	48.8889	100	0
	27	M	7	13			20	20	100	100
		F	14	12			26	26	100	100	46	46	100	100		45.6522	54.3478	45.6522	100	0
	28	M	9	6			15	15	100	100
		F	9	8			17	17	100	100	32	32	100	100		56.25	43.75	56.25	100	0
	29	M	10	6	2		16	18	88.8889	77.7778
		F	17	7		1	24	25	96	92	40	43	93.0233	86.0465		67.4419	30.2326	62.7907	93.0233	6.97674
	30	M	6	10	1	1	16	18	88.8889	77.7778
		F	11	7	1	2	18	21	85.7143	71.4286	34	39	87.1795	74.359		48.7179	43.5897	43.5897	87.1795	12.8205
	31	M	3	14	1		17	18	94.4444	88.8889
		F	7	15	1		22	23	95.6522	91.3043	39	41	95.122	90.2439		29.2683	70.7317	24.3902	95.122	4.87805
	32	M	5	10			15	15	100	100
		F	9	13			22	22	100	100	37	37	100	100		37.8378	62.1622	37.8378	100	0
	33	M	14	14			28	28	100	100
		F	20	14		2	34	36	94.4444	88.8889	62	64	96.875	93.75		53.125	43.75	53.125	96.875	3.125
	34	M	10	17		1	27	28	96.4286	92.8571
		F	11	13	1	1	24	26	92.3077	84.6154	51	54	94.4444	88.8889		40.7407	55.5556	38.8889	94.4444	5.55556
	35	M	4	3			7	7	100	100
		F	4	2			6	6	100	100	13	13	100	100		61.5385	38.4615	61.5385	100	0
										TOTAL	1686	1721				50.0271	48.9768	48.918	97.8947	2.10527
	G0: Rab11 female x vCas9 male
	F1: Rab11vCas9 male x w- female
	F2: below
	Vial	Sex	Cas9; Rab11	Rab11	Cas9	WT	Sex Rab5	Sex progeny	% Rab11 (sex)	Conversion Rate (sex)	Total Rab11	Total progeny	% Rab11	Conversion Rate		Total Cas9-GFP	Rab11-dsRed only	Both	Total Rab11-dsRed	No dsRed
	1	M	7	11	3		18	21	85.7143	71.4286
		F	20	16	6		36	42	85.7143	71.4286	54	63	85.7143	71.4286		57.1429	42.8571	42.8571	85.7143	14.2857
	2	M	12	11	3		23	26	88.4615	76.9231
		F	7	21	11		28	39	71.7949	43.5897	51	65	78.4615	56.9231		50.7692	49.2308	29.2308	78.4615	21.5385
	3	M	13	19	5		32	37	86.4865	72.973
		F	12	30	10		42	52	80.7692	61.5385	74	89	83.1461	66.2921		44.9438	55.0562	28.0899	83.1461	16.8539
	4	M	5	19	6		24	30	80	60
		F	7	28	9		35	44	79.5455	59.0909	59	74	79.7297	59.4595		36.4865	63.5135	16.2162	79.7297	20.2703
	5	M	5	8	6		13	19	68.4211	36.8421
		F	7	14	4		21	25	84	68	34	44	77.2727	54.5455		50	50	27.2727	77.2727	22.7273
	6	M	12	14	5		26	31	83.871	67.7419
		F	17	11	14		28	42	66.6667	33.3333	54	73	73.9726	47.9452		65.7534	34.2466	39.726	73.9726	26.0274
	7	M	11	23	7		34	41	82.9268	65.8537
		F	23	25	9		48	57	84.2105	68.4211	82	98	83.6735	67.3469		51.0204	48.9796	34.6939	83.6735	16.3265
	8	M	9	16	8		25	33	75.7576	51.5152
		F	4	24	10		28	38	73.6842	47.3684	53	71	74.6479	49.2958		43.662	56.338	18.3099	74.6479	25.3521
	9	M	5	14	7		19	26	73.0769	46.1538
		F	13	24	8		37	45	82.2222	64.4444	56	71	78.8732	57.7465		46.4789	53.5211	25.3521	78.8732	21.1268
	10	M	8	16	1		24	25	96	92
		F	7	13	7		20	27	74.0741	48.1481	44	52	84.6154	69.2308		44.2308	55.7692	28.8462	84.6154	15.3846
	11	M	7	7	3		14	17	82.3529	64.7059
		F	6	10	3		16	19	84.2105	68.4211	30	36	83.3333	66.6667		52.7778	47.2222	36.1111	83.3333	16.6667
	12	M	9	7	4		16	20	80	60
		F	8	8	5		16	21	76.1905	52.381	32	41	78.0488	56.0976		63.4146	36.5854	41.4634	78.0488	21.9512
	13	M	7	6	2		13	15	86.6667	73.3333
		F	10	13	4		23	27	85.1852	70.3704	36	42	85.7143	71.4286		54.7619	45.2381	40.4762	85.7143	14.2857
	14	M	8	14	3		22	25	88	76
		F	11	8	3		19	22	86.3636	72.7273	41	47	87.234	74.4681		53.1915	46.8085	40.4255	87.234	12.766
	15	M	6	7	5		13	18	72.2222	44.4444
		F	3	9	8		12	20	60	20	25	38	65.7895	31.5789		57.8947	42.1053	23.6842	65.7895	34.2105
	16	M	7	25	5		32	37	86.4865	72.973
		F	7	19	9		26	35	74.2857	48.5714	58	72	80.5556	61.1111		38.8889	61.1111	19.4444	80.5556	19.4444
	17	M	0	6	5		6	11	54.5455	9.09091
		F	2	14	8		16	24	66.6667	33.3333	22	35	62.8571	25.7143		42.8571	57.1429	5.71429	62.8571	37.1429
	18	M	2	16	9		18	27	66.6667	33.3333
		F	1	9	7		10	17	58.8235	17.6471	28	44	63.6364	27.2727		43.1818	56.8182	6.81818	63.6364	36.3636
	19	M	15	12	7		27	34	79.4118	58.8235
		F	6	17	11		23	34	67.6471	35.2941	50	68	73.5294	47.0588		57.3529	42.6471	30.8824	73.5294	26.4706
	20	M	9	9	6		18	24	75	50
		F	7	9	6		16	22	72.7273	45.4545	34	46	73.913	47.8261		60.8696	39.1304	34.7826	73.913	26.087
	21	M	6	5	4		11	15	73.3333	46.6667
		F	1	11	9		12	21	57.1429	14.2857	23	36	63.8889	27.7778		55.5556	44.4444	19.4444	63.8889	36.1111
	22	M	4	9	5		13	18	72.2222	44.4444
		F	1	8	9		9	18	50	0	22	36	61.1111	22.2222		52.7778	47.2222	13.8889	61.1111	38.8889
	23	M	12	3	1		15	16	93.75	87.5
		F	8	9	8		17	25	68	36	32	41	78.0488	56.0976		70.7317	29.2683	48.7805	78.0488	21.9512
	24	M	2	5	3		7	10	70	40
		F	2	5	5		7	12	58.3333	16.6667	14	22	63.6364	27.2727		54.5455	45.4545	18.1818	63.6364	36.3636
	25	M	10	19	8		29	37	78.3784	56.7568
		F	8	20	14		28	42	66.6667	33.3333	57	79	72.1519	44.3038		50.6329	49.3671	22.7848	72.1519	27.8481
	26	M	4	12	9		16	25	64	28
		F	10	14	10		24	34	70.5882	41.1765	40	59	67.7966	35.5932		55.9322	44.0678	23.7288	67.7966	32.2034
	27	M	10	20	0		30	30	100	100
		F	5	5	5		10	15	66.6667	33.3333	40	45	88.8889	77.7778		44.4444	55.5556	33.3333	88.8889	11.1111
	28	M	8	11	4		19	23	82.6087	65.2174
		F	7	9	6		16	22	72.7273	45.4545	35	45	77.7778	55.5556		55.5556	44.4444	33.3333	77.7778	22.2222
	29	M	11	10	7		21	28	75	50
		F	11	13	5		24	29	82.7586	65.5172	45	57	78.9474	57.8947		59.6491	40.3509	38.5965	78.9474	21.0526
	30	M	16	6	2		22	24	91.6667	83.3333
		F	5	13	5		18	23	78.2609	56.5217	40	47	85.1064	70.2128		59.5745	40.4255	44.6809	85.1064	14.8936
										TOTAL	1265	1636				52.5026	47.8518	27.5849	76.4024	24.5634

[truncated: 6 more sheets: Fig.2c-Rab11nCas9 (nII), Fig.2c-Rab11vCas9 (vX), Fig.2d-Palpha2vCas9 (vIII), Fig.2d-Palpha2nCas9 (nIII), Fig.2d-Palpha2nCas9 (nII), Fig.2d-Palpha2vCas9 (vX)]
