# Supplementary material for: Inherently confinable split-drive systems in Drosophila
Source: Nat Commun. 2021 Mar 5;12:1480. doi: 10.1038/s41467-021-21771-7 (PMC7935863; doi:10.1038/s41467-021-21771-7)
Supplement: Supplementary file 4 — Supplementary Data 2 [file 41467_2021_21771_MOESM4_ESM.xlsx]

## Sheet: Fig.4a-Rab5-vCas9(III)
Initially, we are setting up only one experiment (w-; R5/+; vCas9/+) x (w-;+;+)
R5(Rab5 split drive) drives itself when in contact with vCas9 (static).
Starting population size will be 120 flies (per bottle), so we will need the following numbers of flies for each type of experiment:
Experiment	Genotype 1		Genotype 2		Date Seeded	Date Dumped	Date counted	Observations
	w-; R5/+; vCas9/+		w-; +; +					Kept at RT for most of their lifetime
	♀	♂	♀	♂
A1	15	15	45	45	2019-10-07	2019-10-10	2019-10-23
A2	15	15	45	45	2019-10-07	2019-10-10	2019-10-23
A3	15	15	45	45	2019-10-07	2019-10-10	2019-10-23
GENERATION	♀						♀+♂						♀+♂ (%)
0	R5;vCas9	R5	vCas9	WT	TOTAL (♀)		R5;vCas9	R5	vCas9	WT	TOTAL (♀+♂)		R5;vCas9	R5	vCas9	WT	TOTAL (♀+♂)
A1	15	0	0	45	60		30	0	0	90	120		25	0	0	75	100
A2	15	0	0	45	60		30	0	0	90	120		25	0	0	75	100
A3	15	0	0	45	60		30	0	0	90	120		25	0	0	75	100
	♂
	R5;vCas9	R5	vCas9	WT	TOTAL (♂)
A1	15	0	0	45	60
A2	15	0	0	45	60
A3	15	0	0	45	60
GENERATION	♀						♀+♂						♀+♂ (%)
1	R5;vCas9	R5	vCas9	WT	TOTAL (♀)		R5;vCas9	R5	vCas9	WT	TOTAL (♀+♂)		R5;vCas9	R5	vCas9	WT	TOTAL (♀+♂)
A1	21	20	3	39	83		40	44	5	71	160		25	27.5	3.125	44.375	100
A2	25	23	4	26	78		46	58	7	48	159		28.9308	36.478	4.40252	30.1887	100
A3	24	17	7	30	78		45	33	9	66	153		29.4118	21.5686	5.88235	43.1373	100
	♂						♀	♂	Ratio M/F
	R5;vCas9	R5	vCas9	WT	TOTAL (♂)		0.51875	0.48125	0.927711
A1	19	24	2	32	77		0.490566	0.509434	1.03846
A2	21	35	3	22	81		0.509804	0.490196	0.961538
A3	21	16	2	36	75
GENERATION	♀						♀+♂						♀+♂ (%)
2	R5;vCas9	R5	vCas9	WT	TOTAL (♀)		R5;vCas9	R5	vCas9	WT	TOTAL (♀+♂)		R5;vCas9	R5	vCas9	WT	TOTAL (♀+♂)
A1	40	51	7	36	134		80	105	13	67	265		30.1887	39.6226	4.90566	25.283	100
A2	29	61	5	15	110		51	117	9	32	209		24.4019	55.9809	4.30622	15.311	100
A3	35	58	3	43	139		68	123	11	84	286		23.7762	43.007	3.84615	29.3706	100
	♂						♀	♂	Ratio M/F
	R5;vCas9	R5	vCas9	WT	TOTAL (♂)		0.50566	0.49434	0.977612
A1	40	54	6	31	131		0.526316	0.473684	0.9
A2	22	56	4	17	99		0.486014	0.513986	1.05755
A3	33	65	8	41	147
GENERATION	♀						♀+♂						♀+♂ (%)
3	R5;vCas9	R5	vCas9	WT	TOTAL (♀)		R5;vCas9	R5	vCas9	WT	TOTAL (♀+♂)		R5;vCas9	R5	vCas9	WT	TOTAL (♀+♂)
A1	35	69	5	37	146		75	129	11	72	287		26.1324	44.9477	3.83275	25.0871	100
A2	40	85	8	17	150		86	182	15	31	314		27.3885	57.9618	4.77707	9.87261	100
A3	38	86	3	36	163		77	167	16	73	333		23.1231	50.1502	4.8048	21.9219	100
	♂
	R5;vCas9	R5	vCas9	WT	TOTAL (♂)		♀	♂	Ratio M/F			dsRed	71.0801	85.3503	73.2733
A1	40	60	6	35	141		0.508711	0.491289	0.965753			GFP	29.9652	32.1656	27.9279
A2	46	97	7	14	164		0.477707	0.522293	1.09333			WT	28.9199	14.6497	26.7267
A3	39	81	13	37	170		0.489489	0.510511	1.04294
GENERATION	♀						♀+♂						TOTAL ♀+♂
4	R5;vCas9	R5	vCas9	WT	TOTAL (♀)		R5;vCas9	R5	vCas9	WT	TOTAL (♀+♂)		R5;vCas9	R5	vCas9	WT	TOTAL (♀+♂)		♀	♂	Ratio M/F
A1	15	40	7	10	72		32	83	15	18	148		70	165	30	39	304		0.519737	0.480263	0.924051
A2	26	67	5	6	104		52	127	7	13	199		98	244	16	22	380		0.513158	0.486842	0.948718
A3	23	62	5	13	103		38	123	9	23	193		63	249	16	40	368		0.524457	0.475543	0.906736
A1.seed	20	45	8	13	86		38	82	15	21	156
A2.seed	22	60	5	4	91		46	117	9	9	181
A3.seed	11	65	3	11	90		25	126	7	17	175
	♂												TOTAL ♀+♂ (%)
	R5;vCas9	R5	vCas9	WT	TOTAL (♂)		R5;vCas9	R5	vCas9	WT			R5;vCas9	R5	vCas9	WT	TOTAL (♀+♂)
A1	17	43	8	8	76		0.216216	0.560811	0.101351	0.121622			23.0263	54.2763	9.86842	12.8289	100
A2	26	60	2	7	95		0.261307	0.638191	0.0351759	0.0653266			25.7895	64.2105	4.21053	5.78947	100
A3	15	61	4	10	90		0.196891	0.637306	0.0466321	0.119171			17.1196	67.663	4.34783	10.8696	100
							R5;vCas9	R5	vCas9	WT
A1.seed	18	37	7	8	70		0.24359	0.525641	0.0961538	0.134615		dsRed	77.3026	90	84.7826
A2.seed	24	57	4	5	90		0.254144	0.646409	0.0497238	0.0497238		GFP	32.8947	30	21.4674
A3.seed	14	61	4	6	85		0.142857	0.72	0.04	0.0971429		WT	22.6974	10	15.2174
GENERATION	♀						♀+♂						TOTAL ♀+♂
5	R5;vCas9	R5	vCas9	WT	TOTAL (♀)		R5;vCas9	R5	vCas9	WT	TOTAL (♀+♂)		R5;vCas9	R5	vCas9	WT	TOTAL (♀+♂)		♀	♂	Ratio M/F
A1	23	52	15	19	109		44	106	33	35	218		80	149	53	48	330		0.593939	0.406061	0.683673
A2	33	63	5	11	112		66	134	5	24	229		119	195	10	41	365		0.6	0.4	0.666667
A3	17	60	1	12	90		29	60	2	25	116		44	110	3	41	198		0.782828	0.217172	0.277419
A1.seed	21	43	13	10	87		36	43	20	13	112
A2.seed	32	61	3	11	107		53	61	5	17	136
A3.seed	7	50	0	8	65		15	50	1	16	82
	♂												TOTAL ♀+♂ (%)
	R5;vCas9	R5	vCas9	WT	TOTAL (♂)		R5;vCas9	R5	vCas9	WT			R5;vCas9	R5	vCas9	WT	TOTAL (♀+♂)
A1	21	54	18	16	109		0.201835	0.486239	0.151376	0.16055			24.2424	45.1515	16.0606	14.5455	100
A2	33	71	0	13	117		0.28821	0.585153	0.0218341	0.104803			32.6027	53.4247	2.73973	11.2329	100
A3	12	55	1	13	26		0.25	0.517241	0.0172414	0.215517			22.2222	55.5556	1.51515	20.7071	100
							R5;vCas9	R5	vCas9	WT
A1.seed	15	45	7	3	25		0.321429	0.383929	0.178571	0.116071		dsRed	69.3939	86.0274	77.7778
A2.seed	21	42	2	6	29		0.389706	0.448529	0.0367647	0.125		GFP	40.303	35.3425	23.7374
A3.seed	8	41	1	8	17		0.182927	0.609756	0.0121951	0.195122		WT	30.6061	13.9726	22.2222
GENERATION	♀						♀+♂						TOTAL ♀+♂
6	R5;vCas9	R5	vCas9	WT	TOTAL (♀)		R5;vCas9	R5	vCas9	WT	TOTAL (♀+♂)		R5;vCas9	R5	vCas9	WT	TOTAL (♀+♂)		♀	♂	Ratio M/F
A1	18	37	11	12	41		39	0	16	19	74		93	0	47	33	173		0.606936	0.393064	0.647619
A2	34	63	4	4	42		64	0	7	10	81		109	0	10	23	142		0.507042	0.492958	0.972222
A3	0	78	0	15	15		1	0	0	22	23		27	0	0	41	68		0.485294	0.514706	1.06061
A1.seed	33	63	22	9	64		54	0	31	14	99
A2.seed	19	70	3	8	30		45	0	3	13	61
A3.seed	9	87	0	9	18		26	0	0	19	45
	♂												TOTAL ♀+♂ (%)
	R5;vCas9	R5	vCas9	WT	TOTAL (♂)		R5;vCas9	R5	vCas9	WT			R5;vCas9	R5	vCas9	WT	TOTAL (♀+♂)
A1	21	47	5	7	33		0.527027	0	0.216216	0.256757			53.7572	0	27.1676	19.0751	100
A2	30	76	3	6	39		0.790123	0	0.0864198	0.123457			76.7606	0	7.04225	16.1972	100
A3	1	76	0	7	8		0.0434783	0	0	0.956522			39.7059	0	0	60.2941	100
							R5;vCas9	R5	vCas9	WT
A1.seed	21	54	9	5	35		0.545455	0	0.313131	0.141414		dsRed	53.7572	76.7606	39.7059
A2.seed	26	66	0	5	31		0.737705	0	0.0491803	0.213115		GFP	80.9249	83.8028	39.7059
A3.seed	17	69	0	10	27		0.577778	0	0	0.422222		WT	46.2428	23.2394	60.2941
GENERATION	♀						♀+♂						TOTAL ♀+♂
7	R5;vCas9	R5	vCas9	WT	TOTAL (♀)		R5;vCas9	R5	vCas9	WT	TOTAL (♀+♂)		R5;vCas9	R5	vCas9	WT	TOTAL (♀+♂)		♀	♂	Ratio M/F
A1	27	56	12	8	47		54	0	17	16	87		93	0	32	25	150		0.513333	0.486667	0.948052
A2	18	64	4	5	27		43	0	5	10	58		88	0	10	19	117		0.495726	0.504274	1.01724
A3	5	74	0	10	15		11	0	0	15	26		21	0	0	27	48		0.583333	0.416667	0.714286
A1.seed	18	31	9	3	30		39	0	15	9	63
A2.seed	23	69	3	5	31		45	0	5	9	59
A3.seed	5	75	0	8	13		10	0	0	12	22
	♂												TOTAL ♀+♂ (%)
	R5;vCas9	R5	vCas9	WT	TOTAL (♂)		R5;vCas9	R5	vCas9	WT			R5;vCas9	R5	vCas9	WT	TOTAL (♀+♂)
A1	27	55	5	8	40		0.62069	0	0.195402	0.183908			62	0	21.3333	16.6667	100
A2	25	56	1	5	31		0.741379	0	0.0862069	0.172414			75.2137	0	8.54701	16.2393	100
A3	6	85	0	5	11		0.423077	0	0	0.576923			43.75	0	0	56.25	100
							R5;vCas9	R5	vCas9	WT
A1.seed	21	38	6	6	33		0.619048	0	0.238095	0.142857		dsRed	62	75.2137	43.75
A2.seed	22	64	2	4	28		0.762712	0	0.0847458	0.152542		GFP	83.3333	83.7607	43.75
A3.seed	5	90	0	4	9		0.454545	0	0	0.545455		WT	38	24.7863	56.25
GENERATION	♀						♀+♂						TOTAL ♀+♂
8	R5;vCas9	R5	vCas9	WT	TOTAL (♀)		R5;vCas9	R5	vCas9	WT	TOTAL (♀+♂)		R5;vCas9	R5	vCas9	WT	TOTAL (♀+♂)		♀	♂	Ratio M/F
A1	36	73	9	8	53		71	0	16	17	104		96	0	24	24	144		0.534722	0.465278	0.87013
A2	29	81	0	10	39		63	0	0	20	83		107	0	0	28	135		0.444444	0.555556	1.25
A3	1	86	0	10	11		1	0	0	19	20		2	0	0	31	33		0.515152	0.484848	0.941176
A1.seed	13	33	6	5	24		25	0	8	7	40
A2.seed	20	55	0	1	21		44	0	0	8	52
A3.seed	0	89	0	6	6		1	0	0	12	13
	♂												TOTAL ♀+♂ (%)
	R5;vCas9	R5	vCas9	WT	TOTAL (♂)		R5;vCas9	R5	vCas9	WT			R5;vCas9	R5	vCas9	WT	TOTAL (♀+♂)
A1	35	78	7	9	51		0.682692	0	0.153846	0.163462			66.6667	0	16.6667	16.6667	100
A2	34	83	0	10	44		0.759036	0	0	0.240964			79.2593	0	0	20.7407	100
A3	0	96	0	9	9		0.05	0	0	0.95			6.06061	0	0	93.9394	100
							R5;vCas9	R5	vCas9	WT
A1.seed	12	32	2	2	16		0.625	0	0.2	0.175		dsRed	66.6667	79.2593	6.06061
A2.seed	24	58	0	7	31		0.846154	0	0	0.153846		GFP	83.3333	79.2593	6.06061
A3.seed	1	66	0	6	7		0.0769231	0	0	0.923077		WT	33.3333	20.7407	93.9394
GENERATION	♀						♀+♂						TOTAL ♀+♂
9	R5;vCas9	R5	vCas9	WT	TOTAL (♀)		R5;vCas9	R5	vCas9	WT	TOTAL (♀+♂)		R5;vCas9	R5	vCas9	WT	TOTAL (♀+♂)		♀	♂	Ratio M/F
A1	46	94	8	10	64		81	0	16	19	116		105	0	32	24	161		0.540373	0.459627	0.850575
A2	25	85	2	4	31		51	0	3	12	66		87	0	8	20	115		0.504348	0.495652	0.982759
A3		96		7	7		0	0	0	16	16		0	0	0	32	32		0.4375	0.5625	1.28571
A1.seed	13	32	7	3	23		24	0	16	5	45
A2.seed	25	64	1	1	27		36	0	5	8	49
A3.seed		79		7	7		0	0	0	16	16
	♂												TOTAL ♀+♂ (%)
	R5;vCas9	R5	vCas9	WT	TOTAL (♂)		R5;vCas9	R5	vCas9	WT			R5;vCas9	R5	vCas9	WT	TOTAL (♀+♂)
A1	35	110	8	9	52		0.698276	0	0.137931	0.163793			65.2174	0	19.8758	14.9068	100
A2	26	76	1	8	35		0.772727	0	0.0454545	0.181818			75.6522	0	6.95652	17.3913	100
A3		104		9	9		0	0	0	1			0	0	0	100	100
							R5;vCas9	R5	vCas9	WT
A1.seed	11	30	9	2	22		0.533333	0	0.355556	0.111111		dsRed	65.2174	75.6522	0
A2.seed	11	55	4	7	22		0.734694	0	0.102041	0.163265		GFP	85.0932	82.6087	0
A3.seed		82		9	9		0	0	0	1		WT	34.7826	24.3478	100
GENERATION	♀						♀+♂						TOTAL ♀+♂
10	R5;vCas9	R5	vCas9	WT	TOTAL (♀)		R5;vCas9	R5	vCas9	WT	TOTAL (♀+♂)		R5;vCas9	R5	vCas9	WT	TOTAL (♀+♂)		♀	♂	Ratio M/F
A1	15	49	7	4	26		32	0	10	7	49		83	52	21	15	171		0.374269	0.625731	1.67188
A2	19	56		1	20		42	0	0	4	46		84	79	0	15	178		0.258427	0.741573	2.86957
A3		96		11	11		0	106	0	17	123		0	168	0	29	197		0.0964467	0.903553	9.36842
A1.seed	28	40	5	5	38		51	52	11	8	122
A2.seed	20	68		6	26		42	79	0	11	132
A3.seed		61		8	8		0	62	0	12	74
	♂												TOTAL ♀+♂ (%)
	R5;vCas9	R5	vCas9	WT	TOTAL (♂)		R5;vCas9	R5	vCas9	WT			R5;vCas9	R5	vCas9	WT	TOTAL (♀+♂)
A1	17	46	3	3	23		0.653061	0	0.204082	0.142857			48.538	30.4094	12.2807	8.77193	100
A2	23	56		3	26		0.913043	0	0	0.0869565			47.191	44.382	0	8.42697	100
A3		106		6	112		0	0.861789	0	0.138211			0	85.2792	0	14.7208	100
							R5;vCas9	R5	vCas9	WT
A1.seed	23	52	6	3	84		0.418033	0.42623	0.0901639	0.0655738		dsRed	78.9474	91.573	85.2792
A2.seed	22	79		5	106		0.318182	0.598485	0	0.0833333		GFP	60.8187	47.191	0
A3.seed		62		4	66		0	0.837838	0	0.162162		WT	21.0526	8.42697	14.7208
GENERATION	♀						♀+♂						TOTAL ♀+♂
11	R5;vCas9	R5	vCas9	WT	TOTAL (♀)		R5;vCas9	R5	vCas9	WT	TOTAL (♀+♂)		R5;vCas9	R5	vCas9	WT	TOTAL (♀+♂)		♀	♂	Ratio M/F
A1	19	52	4	1	76		47	105	13	9	174		78	181	21	13	293		0.477816	0.522184	1.09286
A2	13	47		4	64		35	106	0	5	146		73	216	0	9	298		0.503356	0.496644	0.986667
A3		72		11	83		0	141	0	18	159		0	284	0	31	315		0.492063	0.507937	1.03226
A1.seed	16	43	3	2	64		31	76	8	4	119
A2.seed	21	62		3	86		38	110	0	4	152
A3.seed		66		6	72		0	143	0	13	156
	♂												TOTAL ♀+♂ (%)
	R5;vCas9	R5	vCas9	WT	TOTAL (♂)		R5;vCas9	R5	vCas9	WT			R5;vCas9	R5	vCas9	WT	TOTAL (♀+♂)
A1	28	53	9	8	98		0.270115	0.603448	0.0747126	0.0517241			26.6212	61.7747	7.16724	4.43686	100
A2	22	59		1	82		0.239726	0.726027	0	0.0342466			24.4966	72.4832	0	3.02013	100
A3		69		7	76		0	0.886792	0	0.113208			0	90.1587	0	9.84127	100
							R5;vCas9	R5	vCas9	WT
A1.seed	15	33	5	2	55		0.260504	0.638655	0.0672269	0.0336134		dsRed	88.3959	96.9799	90.1587
A2.seed	17	48		1	66		0.25	0.723684	0	0.0263158		GFP	33.7884	24.4966	0
A3.seed		77		7	84		0	0.916667	0	0.0833333		WT	11.6041	3.02013	9.84127
GENERATION	♀						♀+♂						TOTAL ♀+♂
12	R5;vCas9	R5	vCas9	WT	TOTAL (♀)		R5;vCas9	R5	vCas9	WT	TOTAL (♀+♂)		R5;vCas9	R5	vCas9	WT	TOTAL (♀+♂)		♀	♂	Ratio M/F
A1	13	59	5	4	81		34	103	12	10	159		76	195	25	14	310		0.496774	0.503226	1.01299
A2	12	46		4	62		23	105	0	7	135		73	247	0	16	336		0.505952	0.494048	0.976471
A3		101		7	108		0	194	0	18	212		0	334	0	29	363		0.517906	0.482094	0.930851
A1.seed	22	45	4	2	73		42	92	13	4	151
A2.seed	26	77	0	5	108		50	142	0	9	201
A3.seed		75		5	80		0	140	0	11	151
	♂												TOTAL ♀+♂ (%)
	R5;vCas9	R5	vCas9	WT	TOTAL (♂)		R5;vCas9	R5	vCas9	WT			R5;vCas9	R5	vCas9	WT	TOTAL (♀+♂)
A1	21	44	7	6	78		0.213836	0.647799	0.0754717	0.0628931			24.5161	62.9032	8.06452	4.51613	100
A2	11	59		3	73		0.17037	0.777778	0	0.0518519			21.7262	73.5119	0	4.7619	100
A3		93		11	104		0	0.915094	0	0.0849057			0	92.011	0	7.98898	100
							R5;vCas9	R5	vCas9	WT
A1.seed	20	47	9	2	78		0.278146	0.609272		0.0264901		dsRed	87.4194	95.2381	92.011
A2.seed	24	65	0	4	93		0.248756	0.706468	0	0.0447761		GFP	32.5806	21.7262	0
A3.seed		65		6	71		0	0.927152	0	0.0728477		WT	12.5806	4.7619	7.98898
GENERATION	♀						♀+♂						TOTAL ♀+♂
13	R5;vCas9	R5	vCas9	WT	TOTAL (♀)		R5;vCas9	R5	vCas9	WT	TOTAL (♀+♂)		R5;vCas9	R5	vCas9	WT	TOTAL (♀+♂)		♀	♂	Ratio M/F
A1	27	67	7	9	110		57	142	14	20	233		113	249	29	47	438		0.509132	0.490868	0.964126
A2	17	96		8	121		34	187	0	12	233		80	327	0	20	427		0.503513	0.496487	0.986047
A3		94		8	102		0	187	0	23	210		0	354	0	36	390		0.505128	0.494872	0.979695
A1.seed	32	58	9	14	113		56	107	15	27	205
A2.seed	22	68		4	94		46	140	0	8	194
A3.seed		88		7	95		0	167	0	13	180
	♂												TOTAL ♀+♂ (%)
	R5;vCas9	R5	vCas9	WT	TOTAL (♂)		R5;vCas9	R5	vCas9	WT			R5;vCas9	R5	vCas9	WT	TOTAL (♀+♂)
A1	30	75	7	11	123		0.244635	0.609442	0.0600858	0.0858369			25.7991	56.8493	6.621	10.7306	100
A2	17	91		4	112		0.145923	0.802575	0	0.0515021			18.7354	76.5808	0	4.68384	100
A3		93		15	108		0	0.890476	0	0.109524			0	90.7692	0	9.23077	100
							R5;vCas9	R5	vCas9	WT
A1.seed	24	49	6	13	92		0.273171	0.521951		0.131707		dsRed	82.6484	95.3162	90.7692
A2.seed	24	72		4	100		0.237113	0.721649	0	0.0412371		GFP	32.4201	18.7354	0
A3.seed		79		6	85		0	0.927778	0	0.0722222		WT	17.3516	4.68384	9.23077
GENERATION	♀						♀+♂						TOTAL ♀+♂
14	R5;vCas9	R5	vCas9	WT	TOTAL (♀)		R5;vCas9	R5	vCas9	WT	TOTAL (♀+♂)		R5;vCas9	R5	vCas9	WT	TOTAL (♀+♂)		♀	♂	Ratio M/F
A1	13	43	4	6	66		34	72	10	9	125		74	159	21	26	280		0.5	0.5	1
A2	13	76		6	95		25	155	2	12	194		38	308	2	24	372		0.502688	0.497312	0.989305
A3		41		6	47		0	107	0	12	119		0	276	0	35	311		0.508039	0.491961	0.968354
A1.seed	17	41	6	10	74		40	87	11	17	155
A2.seed	7	80		5	92		13	153	0	12	178
A3.seed		95		16	111		0	169	0	23	192
	♂												TOTAL ♀+♂ (%)
	R5;vCas9	R5	vCas9	WT	TOTAL (♂)		R5;vCas9	R5	vCas9	WT			R5;vCas9	R5	vCas9	WT	TOTAL (♀+♂)
A1	21	29	6	3	59		0.272	0.576	0.08	0.072			26.4286	56.7857	7.5	9.28571	100
A2	12	79	2	6	99		0.128866	0.798969	0.0103093	0.0618557			10.2151	82.7957	0.537634	6.45161	100
A3		66		6	72		0	0.89916	0	0.10084			0	88.746	0	11.254	100
							R5;vCas9	R5	vCas9	WT
A1.seed	23	46	5	7	81		0.258065	0.56129		0.109677		dsRed	83.2143	93.0108	88.746
A2.seed	6	73		7	86		0.0730337	0.859551	0	0.0674157		GFP	33.9286	10.7527	0
A3.seed		74		7	81		0	0.880208	0	0.119792		WT	16.7857	6.98925	11.254
GENERATION	♀						♀+♂						TOTAL ♀+♂ (%)
15	R5;vCas9	R5	vCas9	WT	TOTAL (♀)		R5;vCas9	R5	vCas9	WT	TOTAL (♀+♂)		R5;vCas9	R5	vCas9	WT	TOTAL (♀+♂)		♀	♂	Ratio M/F
A1	50	99	13	25	187		94	209	28	40	371		25.3369	56.3342	7.54717	10.7817	100		0.504043	0.495957	0.983957
A2	9	162	0	12	183		16	341	1	30	388		4.12371	87.8866	0.257732	7.73196	100		0.471649	0.528351	1.12022
A3		160		13	173		0	306	0	37	343		0	89.2128	0	10.7872	100		0.504373	0.495627	0.982659
	♂											dsRed	81.6712	92.0103	89.2128
	R5;vCas9	R5	vCas9	WT	TOTAL (♂)		R5;vCas9	R5	vCas9	WT		GFP	32.8841	4.38144	0
A1	44	110	15	15	184		0.253369	0.563342	0.0754717	0.107817		WT	18.3288	7.98969	10.7872
A2	7	179	1	18	205		0.0412371	0.878866	0.00257732	0.0773196
A3		146		24	170		0	0.892128	0	0.107872
GENERATION	♀						♀+♂						TOTAL ♀+♂ (%)
16	R5;vCas9	R5	vCas9	WT	TOTAL (♀)		R5;vCas9	R5	vCas9	WT	TOTAL (♀+♂)		R5;vCas9	R5	vCas9	WT	TOTAL (♀+♂)		♀	♂	Ratio M/F
A1	34	60	6	16	116		66	138	16	24	244		27.0492	56.5574	6.55738	9.83607	100		0.47541	0.52459	1.10345
A2	2	154		10	166		2	298	0	28	328		0.609756	90.8537	0	8.53659	100		0.506098	0.493902	0.975904
A3		121		17	138		0	240	0	36	276		0	86.9565	0	13.0435	100		0.5	0.5	1
	♂											dsRed	83.6066	91.4634	86.9565
	R5;vCas9	R5	vCas9	WT	TOTAL (♂)		R5;vCas9	R5	vCas9	WT		GFP	33.6066	0.609756	0
A1	32	78	10	8	128		0.270492	0.565574	0.0655738	0.0983607		WT	16.3934	8.53659	13.0435
A2		144		18	162		0.00609756	0.908537	0	0.0853659
A3		119		19	138		0	0.869565	0	0.130435
GENERATION	♀						♀+♂						TOTAL ♀+♂ (%)
17	R5;vCas9	R5	vCas9	WT	TOTAL (♀)		R5;vCas9	R5	vCas9	WT	TOTAL (♀+♂)		R5;vCas9	R5	vCas9	WT	TOTAL (♀+♂)		♀	♂	Ratio M/F
A1	46	87	8	23	164		93	175	16	39	323		28.7926	54.1796	4.95356	12.0743	100		0.50774	0.49226	0.969512
A2		185		17	202		0	363	0	36	399		0	90.9774	0	9.02256	100		0.506266	0.493734	0.975248
A3		169		26	195		0	360	0	40	400		0	90	0	10	100		0.4875	0.5125	1.05128
	♂											dsRed	82.9721	90.9774	90
	R5;vCas9	R5	vCas9	WT	TOTAL (♂)		R5;vCas9	R5	vCas9	WT		GFP	33.7461	0	0
A1	47	88	8	16	159		0.287926	0.541796	0.0495356	0.120743		WT	17.0279	9.02256	10
A2		178		19	197		0	0.909774	0	0.0902256
A3		191		14	205		0	0.9	0	0.1
GENERATION	♀						♀+♂						TOTAL ♀+♂ (%)
18	R5;vCas9	R5	vCas9	WT	TOTAL (♀)		R5;vCas9	R5	vCas9	WT	TOTAL (♀+♂)		R5;vCas9	R5	vCas9	WT	TOTAL (♀+♂)		♀	♂	Ratio M/F
A1	43	75	6	12	136		86	156	15	31	288		29.8611	54.1667	5.20833	10.7639	100		0.472222	0.527778	1.11765
A2		107		15	122		0	233	0	30	263		0	88.5932	0	11.4068	100		0.463878	0.536122	1.15574
A3		128		11	139		0	252	0	28	280		0	90	0	10	100		0.496429	0.503571	1.01439
	♂											dsRed	84.0278	88.5932	90
	R5;vCas9	R5	vCas9	WT	TOTAL (♂)		R5;vCas9	R5	vCas9	WT		GFP	35.0694	0	0
A1	43	81	9	19	152		0.298611	0.541667	0.0520833	0.107639		WT	15.9722	11.4068	10
A2		126		15	141		0	0.885932	0	0.114068
A3		124		17	141		0	0.9	0	0.1
GENERATION	♀						♀+♂						TOTAL ♀+♂ (%)
19	R5;vCas9	R5	vCas9	WT	TOTAL (♀)		R5;vCas9	R5	vCas9	WT	TOTAL (♀+♂)		R5;vCas9	R5	vCas9	WT	TOTAL (♀+♂)		♀	♂	Ratio M/F
A1	36	93	4	10	143		83	177	10	27	297		27.9461	59.596	3.367	9.09091	100		0.481481	0.518519	1.07692
A2		175		15	190		0	336	0	28	364		0	92.3077	0	7.69231	100		0.521978	0.478022	0.915789
A3		170		19	189		0	334	0	37	371		0	90.027	0	9.97305	100		0.509434	0.490566	0.962963
	♂											dsRed	87.5421	92.3077	90.027
	R5;vCas9	R5	vCas9	WT	TOTAL (♂)		R5;vCas9	R5	vCas9	WT		GFP	31.3131	0	0
A1	47	84	6	17	154		0.279461	0.59596	0.03367	0.0909091		WT	12.4579	7.69231	9.97305
A2		161		13	174		0	0.923077	0	0.0769231
A3		164		18	182		0	0.90027	0	0.0997305
GENERATION	♀						♀+♂						TOTAL ♀+♂ (%)
20	R5;vCas9	R5	vCas9	WT	TOTAL (♀)		R5;vCas9	R5	vCas9	WT	TOTAL (♀+♂)		R5;vCas9	R5	vCas9	WT	TOTAL (♀+♂)		♀	♂	Ratio M/F
A1	37	91	2	19	149		68	189	4	32	293		23.2082	64.5051	1.36519	10.9215	100		0.508532	0.491468	0.966443
A2		133		12	145		0	263	0	21	284		0	92.6056	0	7.39437	100		0.510563	0.489437	0.958621
A3		154		18	172		0	317	0	40	357		0	88.7955	0	11.2045	100		0.481793	0.518207	1.07558
	♂											dsRed	87.7133	92.6056	88.7955
	R5;vCas9	R5	vCas9	WT	TOTAL (♂)		R5;vCas9	R5	vCas9	WT		GFP	24.5734	0	0
A1	31	98	2	13	144		0.232082	0.645051	0.0136519	0.109215		WT	12.2867	7.39437	11.2045
A2		130		9	139		0	0.926056	0	0.0739437
A3		163		22	185		0	0.887955	0	0.112045

## Sheet: Fig.4b-Spo11-vCas9(III)
Initially, we are setting up only one experiment (w-; S11/+; vCas9/+) x (w-;+;+)
S11(Spo11 split drive) drives itself when in contact with vCas9 (static).
Starting population size will be 120 flies (per bottle), so we will need the following numbers of flies for each type of experiment:
Experiment	Genotype 1		Genotype 2		Date Seeded	Date Dumped	Date counted	Observations
	w-; S11/+; vCas9/+		w-; +; +					Kept at RT for most of their lifetime
	♀	♂	♀	♂
A1	15	15	45	45	2019-10-07	2019-10-10	2019-10-23
A2	15	15	45	45	2019-10-07	2019-10-10	2019-10-23
A3	15	15	45	45	2019-10-07	2019-10-10	2019-10-23
GENERATION	♀						♀+♂						♀+♂ (%)
0	S11;vCas9	S11	vCas9	WT	TOTAL (♀)		S11;vCas9	S11	vCas9	WT	TOTAL (♀+♂)		S11;vCas9	S11	vCas9	WT	TOTAL (♀+♂)
A1	15	0	0	45	15		30	0	0	45	75		40	0	0	60	100
A2	15	0	0	45	60		30	0	0	90	120		25	0	0	75	100
A3	15	0	0	45	60		30	0	0	90	120		25	0	0	75	100
	♂
	S11;vCas9	S11	vCas9	WT	TOTAL (♂)
A1	15	0	0	45	60
A2	15	0	0	45	60
A3	15	0	0	45	60
GENERATION	♀						♀+♂						♀+♂ (%)
1	S11;vCas9	S11	vCas9	WT	TOTAL (♀)		S11;vCas9	S11	vCas9	WT	TOTAL (♀+♂)		S11;vCas9	S11	vCas9	WT	TOTAL (♀+♂)
A1	19	22	4	65	110		42	55	10	131	238		17.6471	23.1092	4.20168	55.042	100
A2	45	32	7	69	153		91	60	18	137	306		29.7386	19.6078	5.88235	44.7712	100
A3	37	40	3	63	143		65	72	8	137	282		23.0496	25.5319	2.83688	48.5816	100
	♂						♀	♂	Ratio M/F
	S11;vCas9	S11	vCas9	WT	TOTAL (♂)		0.462185	0.537815	1.16364
A1	23	33	6	66	128		0.5	0.5	1
A2	46	28	11	68	153		0.507092	0.492908	0.972028
A3	28	32	5	74	139
GENERATION	♀						♀+♂						♀+♂ (%)
2	S11;vCas9	S11	vCas9	WT	TOTAL (♀)		S11;vCas9	S11	vCas9	WT	TOTAL (♀+♂)		S11;vCas9	S11	vCas9	WT	TOTAL (♀+♂)
A1	34	51	14	49	148		68	116	28	101	313		21.7252	37.0607	8.94569	32.2684	100
A2	39	66	19	60	184		79	128	40	150	397		19.8992	32.2418	10.0756	37.7834	100
A3	34	74	15	51	174		66	148	31	100	345		19.1304	42.8986	8.98551	28.9855	100
	♂						♀	♂	Ratio M/F
	S11;vCas9	S11	vCas9	WT	TOTAL (♂)		0.472843	0.527157	1.11486
A1	34	65	14	52	165		0.463476	0.536524	1.15761
A2	40	62	21	90	213		0.504348	0.495652	0.982759
A3	32	74	16	49	171
GENERATION	♀						♀+♂						♀+♂ (%)
3	S11;vCas9	S11	vCas9	WT	TOTAL (♀)		S11;vCas9	S11	vCas9	WT	TOTAL (♀+♂)		S11;vCas9	S11	vCas9	WT	TOTAL (♀+♂)
A1	35	90	12	54	191		60	177	24	87	348		17.2414	50.8621	6.89655	25	100
A2	35	70	14	51	170		68	142	28	101	339		20.059	41.8879	8.25959	29.7935	100
A3	48	91	18	58	215		75	168	33	108	384		19.5312	43.75	8.59375	28.125	100
	♂
	S11;vCas9	S11	vCas9	WT	TOTAL (♂)		♀	♂	Ratio M/F			dsRed	68.1034	61.9469	63.2812
A1	25	87	12	33	157		0.548851	0.451149	0.82199			GFP	24.1379	28.3186	28.125
A2	33	72	14	50	169		0.501475	0.498525	0.994118			WT	31.8966	38.0531	36.7188
A3	27	77	15	50	169		0.559896	0.440104	0.786047
GENERATION	♀						♀+♂						TOTAL ♀+♂
4	S11;vCas9	S11	vCas9	WT	TOTAL (♀)		S11;vCas9	S11	vCas9	WT	TOTAL (♀+♂)		S11;vCas9	S11	vCas9	WT	TOTAL (♀+♂)		♀	♂	Ratio M/F
A1	29	23	3	22	77		49	87	8	40	184		86	226	20	65	397		0.476071	0.523929	1.10053
A2	20	90	5	35	150		33	152	11	63	259		68	245	25	100	438		0.541096	0.458904	0.848101
A3	21	51	8	29	109		49	103	14	53	219		92	211	30	104	437		0.508009	0.491991	0.968468
A1.seed	16	76	6	14	112		37	139	12	25	213
A2.seed	20	47	8	12	87		35	93	14	37	179
A3.seed	19	61	8	25	113		43	108	16	51	218
	♂												TOTAL ♀+♂ (%)
	S11;vCas9	S11	vCas9	WT	TOTAL (♂)		S11;vCas9	S11	vCas9	WT			S11;vCas9	S11	vCas9	WT	TOTAL (♀+♂)
A1	20	64	5	18	107		0.266304	0.472826	0.0434783	0.217391			21.6625	56.927	5.03778	16.3728	100
A2	13	62	6	28	109		0.127413	0.586873	0.042471	0.243243			15.5251	55.9361	5.70776	22.8311	100
A3	28	52	6	24	110		0.223744	0.47032	0.0639269	0.242009			21.0526	48.2838	6.86499	23.7986	100
							S11;vCas9	S11	vCas9	WT
A1.seed	21	63	6	11	101		0.173709	0.652582	0.056338	0.117371		dsRed	78.5894	71.4612	69.3364
A2.seed	15	46	6	25	92		0.195531	0.519553	0.0782123	0.206704		GFP	26.7003	21.2329	27.9176
A3.seed	24	47	8	26	105		0.197248	0.495413	0.0733945	0.233945		WT	21.4106	28.5388	30.6636
GENERATION	♀						♀+♂						TOTAL ♀+♂
5	S11;vCas9	S11	vCas9	WT	TOTAL (♀)		S11;vCas9	S11	vCas9	WT	TOTAL (♀+♂)		S11;vCas9	S11	vCas9	WT	TOTAL (♀+♂)		♀	♂	Ratio M/F
A1	11	52	6	6	75		21	109	10	18	158		42	166	15	33	256		0.613281	0.386719	0.630573
A2	13	57	4	15	89		28	105	6	34	173		61	172	11	42	286		0.63986	0.36014	0.562842
A3	17	54	6	16	93		27	54	8	16	105		55	100	19	26	200		0.83	0.17	0.204819
A1.seed	9	57	1	15	82		21	57	5	15	98
A2.seed	16	67	3	8	94		33	67	5	8	113
A3.seed	12	46	5	10	73		28	46	11	10	95
	♂												TOTAL ♀+♂ (%)
	S11;vCas9	S11	vCas9	WT	TOTAL (♂)		S11;vCas9	S11	vCas9	WT			S11;vCas9	S11	vCas9	WT	TOTAL (♀+♂)
A1	10	57	4	12	83		0.132911	0.689873	0.0632911	0.113924			16.4062	64.8438	5.85938	12.8906	100
A2	15	48	2	19	84		0.16185	0.606936	0.0346821	0.196532			21.3287	60.1399	3.84615	14.6853	100
A3	10	58	2	25	12		0.257143	0.514286	0.0761905	0.152381			27.5	50	9.5	13	100
							S11;vCas9	S11	vCas9	WT
A1.seed	12	49	4	3	16		0.214286	0.581633	0.0510204	0.153061		dsRed	81.25	81.4685	77.5
A2.seed	17	58	2	14	19		0.292035	0.59292	0.0442478	0.0707965		GFP	22.2656	25.1748	37
A3.seed	16	40	6	13	22		0.294737	0.484211	0.115789	0.105263		WT	18.75	18.5315	22.5
GENERATION	♀						♀+♂						TOTAL ♀+♂
6	S11;vCas9	S11	vCas9	WT	TOTAL (♀)		S11;vCas9	S11	vCas9	WT	TOTAL (♀+♂)		S11;vCas9	S11	vCas9	WT	TOTAL (♀+♂)		♀	♂	Ratio M/F
A1	12	55	2	10	14		25	0	4	0	29		58	0	8	0	66		0.484848	0.515152	1.0625
A2	14	51	2	17	16		22	0	7	0	29		49	0	8	0	57		0.526316	0.473684	0.9
A3	17	50	2	16	19		27	0	4	0	31		56	0	11	0	67		0.597015	0.402985	0.675
A1.seed	16	47	2	8	18		33	0	4	0	37
A2.seed	13	43	1	6	14		27	0	1	0	28
A3.seed	17	54	4	8	21		29	0	7	0	36
	♂												TOTAL ♀+♂ (%)
	S11;vCas9	S11	vCas9	WT	TOTAL (♂)		S11;vCas9	S11	vCas9	WT			S11;vCas9	S11	vCas9	WT	TOTAL (♀+♂)
A1	13	54	2	3	15		0.862069	0	0.137931	0			87.8788	0	12.1212	0	100
A2	8	60	5	12	13		0.758621	0	0.241379	0			85.9649	0	14.0351	0	100
A3	10	58	2	10	12		0.870968	0	0.129032	0			83.5821	0	16.4179	0	100
							S11;vCas9	S11	vCas9	WT
A1.seed	17	50	2	11	19		0.891892	0	0.108108	0		dsRed	87.8788	85.9649	83.5821
A2.seed	14	50	0	13	14		0.964286	0	0.0357143	0		GFP	100	100	100
A3.seed	12	61	3	14	15		0.805556	0	0.194444	0		WT	12.1212	14.0351	16.4179
GENERATION	♀						♀+♂						TOTAL ♀+♂
7	S11;vCas9	S11	vCas9	WT	TOTAL (♀)		S11;vCas9	S11	vCas9	WT	TOTAL (♀+♂)		S11;vCas9	S11	vCas9	WT	TOTAL (♀+♂)		♀	♂	Ratio M/F
A1	10	88	6	20	16		19	0	10	0	29		40	0	17	0	57		0.54386	0.45614	0.83871
A2	19	57	1	16	20		41	0	1	0	42		66	0	2	0	68		0.455882	0.544118	1.19355
A3	16	60	1	12	17		32	0	3	0	35		68	0	11	0	79		0.443038	0.556962	1.25714
A1.seed	12	78	3	16	15		21	0	7	0	28
A2.seed	11	71	0	15	11		25	0	1	0	26
A3.seed	15	56	3	14	18		36	0	8	0	44
	♂												TOTAL ♀+♂ (%)
	S11;vCas9	S11	vCas9	WT	TOTAL (♂)		S11;vCas9	S11	vCas9	WT			S11;vCas9	S11	vCas9	WT	TOTAL (♀+♂)
A1	9	82	4	14	13		0.655172	0	0.344828	0			70.1754	0	29.8246	0	100
A2	22	53	0	11	22		0.97619	0	0.0238095	0			97.0588	0	2.94118	0	100
A3	16	45	2	9	18		0.914286	0	0.0857143	0			86.0759	0	13.9241	0	100
							S11;vCas9	S11	vCas9	WT
A1.seed	9	81	4	15	13		0.75	0	0.25	0		dsRed	70.1754	97.0588	86.0759
A2.seed	14	58	1	12	15		0.961538	0	0.0384615	0		GFP	100	100	100
A3.seed	21	57	5	12	26		0.818182	0	0.181818	0		WT	29.8246	2.94118	13.9241
GENERATION	♀						♀+♂						TOTAL ♀+♂
8	S11;vCas9	S11	vCas9	WT	TOTAL (♀)		S11;vCas9	S11	vCas9	WT	TOTAL (♀+♂)		S11;vCas9	S11	vCas9	WT	TOTAL (♀+♂)		♀	♂	Ratio M/F
A1	7	63	4	15	11		11	0	6	0	17		22	0	11	0	33		0.606061	0.393939	0.65
A2	14	82	0	15	14		26	0	3	0	29		42	0	12	0	54		0.481481	0.518519	1.07692
A3	19	83	4	19	23		48	0	9	0	57		90	0	11	0	101		0.485149	0.514851	1.06122
A1.seed	6	58	3	18	9		11	0	5	0	16
A2.seed	10	56	2	8	12		16	0	9	0	25
A3.seed	24	69	2	20	26		42	0	2	0	44
	♂												TOTAL ♀+♂ (%)
	S11;vCas9	S11	vCas9	WT	TOTAL (♂)		S11;vCas9	S11	vCas9	WT			S11;vCas9	S11	vCas9	WT	TOTAL (♀+♂)
A1	4	70	2	11	6		0.647059	0	0.352941	0			66.6667	0	33.3333	0	100
A2	12	75	3	18	15		0.896552	0	0.103448	0			77.7778	0	22.2222	0	100
A3	29	80	5	12	34		0.842105	0	0.157895	0			89.1089	0	10.8911	0	100
							S11;vCas9	S11	vCas9	WT
A1.seed	5	52	2	19	7		0.6875	0	0.3125	0		dsRed	66.6667	77.7778	89.1089
A2.seed	6	60	7	11	13		0.64	0	0.36	0		GFP	100	100	100
A3.seed	18	88	0	16	18		0.954545	0	0.0454545	0		WT	33.3333	22.2222	10.8911
GENERATION	♀						♀+♂						TOTAL ♀+♂
9	S11;vCas9	S11	vCas9	WT	TOTAL (♀)		S11;vCas9	S11	vCas9	WT	TOTAL (♀+♂)		S11;vCas9	S11	vCas9	WT	TOTAL (♀+♂)		♀	♂	Ratio M/F
A1	6	55		19	6		13	0	0	0	13		34	0	2	0	36		0.472222	0.527778	1.11765
A2	10	55	2	16	12		20	0	4	0	24		46	0	10	0	56		0.589286	0.410714	0.69697
A3	13	52	1	15	14		20	0	2	0	22		39	0	3	0	42		0.619048	0.380952	0.615385
A1.seed	11	110	0	29	11		21	0	2	0	23
A2.seed	17	55	4	19	21		26	0	6	0	32
A3.seed	11	67	1	12	12		19	0	1	0	20
	♂												TOTAL ♀+♂ (%)
	S11;vCas9	S11	vCas9	WT	TOTAL (♂)		S11;vCas9	S11	vCas9	WT			S11;vCas9	S11	vCas9	WT	TOTAL (♀+♂)
A1	7	67		17	7		1	0	0	0			94.4444	0	5.55556	0	100
A2	10	68	2	13	12		0.833333	0	0.166667	0			82.1429	0	17.8571	0	100
A3	7	53	1	17	8		0.909091	0	0.0909091	0			92.8571	0	7.14286	0	100
							S11;vCas9	S11	vCas9	WT
A1.seed	10	101	2	33	12		0.913043	0	0.0869565	0		dsRed	94.4444	82.1429	92.8571
A2.seed	9	61	2	18	11		0.8125	0	0.1875	0		GFP	100	100	100
A3.seed	8	58	0	17	8		0.95	0	0.05	0		WT	5.55556	17.8571	7.14286
GENERATION	♀						♀+♂						TOTAL ♀+♂
10	S11;vCas9	S11	vCas9	WT	TOTAL (♀)		S11;vCas9	S11	vCas9	WT	TOTAL (♀+♂)		S11;vCas9	S11	vCas9	WT	TOTAL (♀+♂)		♀	♂	Ratio M/F
A1	5	78	2	25	7		7	0	3	0	10		12	42	5	13	72		0.138889	0.861111	6.2
A2	24	72	3	24	27		43	0	6	0	49		67	49	7	15	138		0.282609	0.717391	2.53846
A3	7	68	0	13	7		17	53	1	10	81		30	110	2	14	156		0.0961538	0.903846	9.4
A1.seed	3	49		11	3		5	42	2	13	62
A2.seed	11	42	1	13	12		24	49	1	15	89
A3.seed	7	53	1	10	8		13	57	1	4	75
	♂												TOTAL ♀+♂ (%)
	S11;vCas9	S11	vCas9	WT	TOTAL (♂)		S11;vCas9	S11	vCas9	WT			S11;vCas9	S11	vCas9	WT	TOTAL (♀+♂)
A1	2	82	1	28	3		0.7	0	0.3	0			16.6667	58.3333	6.94444	18.0556	100
A2	19	74	3	22	22		0.877551	0	0.122449	0			48.5507	35.5072	5.07246	10.8696	100
A3	10	53	1	10	74		0.209877	0.654321	0.0123457	0.123457			19.2308	70.5128	1.28205	8.97436	100
							S11;vCas9	S11	vCas9	WT
A1.seed	2	42	2	13	59		0.0806452	0.677419	0.0322581	0.209677		dsRed	75	84.058	89.7436
A2.seed	13	49		15	77		0.269663	0.550562	0.011236	0.168539		GFP	23.6111	53.6232	20.5128
A3.seed	6	57	0	4	67		0.173333	0.76	0.0133333	0.0533333		WT	25	15.942	10.2564
GENERATION	♀						♀+♂						TOTAL ♀+♂
11	S11;vCas9	S11	vCas9	WT	TOTAL (♀)		S11;vCas9	S11	vCas9	WT	TOTAL (♀+♂)		S11;vCas9	S11	vCas9	WT	TOTAL (♀+♂)		♀	♂	Ratio M/F
A1	7	75	1	20	103		11	143	2	40	196		19	264	3	75	361		0.501385	0.498615	0.994475
A2	9	38	0	13	60		15	89	1	32	137		50	189	2	64	305		0.478689	0.521311	1.08904
A3	5	53	2	12	72		8	110	3	22	143		21	276	6	52	355		0.526761	0.473239	0.898396
A1.seed	5	57	0	16	78		8	121	1	35	165
A2.seed	13	55	1	17	86		35	100	1	32	168
A3.seed	6	89	1	19	115		13	166	3	30	212
	♂												TOTAL ♀+♂ (%)
	S11;vCas9	S11	vCas9	WT	TOTAL (♂)		S11;vCas9	S11	vCas9	WT			S11;vCas9	S11	vCas9	WT	TOTAL (♀+♂)
A1	4	68	1	20	93		0.0561224	0.729592	0.0102041	0.204082			5.26316	73.1302	0.831025	20.7756	100
A2	6	51	1	19	77		0.109489	0.649635	0.00729927	0.233577			16.3934	61.9672	0.655738	20.9836	100
A3	3	57	1	10	71		0.0559441	0.769231	0.020979	0.153846			5.91549	77.7465	1.69014	14.6479	100
							S11;vCas9	S11	vCas9	WT
A1.seed	3	64	1	19	87		0.0484848	0.733333	0.00606061	0.212121		dsRed	78.3934	78.3607	83.662
A2.seed	22	45	0	15	82		0.208333	0.595238	0.00595238	0.190476		GFP	6.09418	17.0492	7.60563
A3.seed	7	77	2	11	97		0.0613208	0.783019	0.0141509	0.141509		WT	21.6066	21.6393	16.338
GENERATION	♀						♀+♂						TOTAL ♀+♂
12	S11;vCas9	S11	vCas9	WT	TOTAL (♀)		S11;vCas9	S11	vCas9	WT	TOTAL (♀+♂)		S11;vCas9	S11	vCas9	WT	TOTAL (♀+♂)		♀	♂	Ratio M/F
A1	7	128	1	23	159		15	249	1	46	311		15	249	1	46	311		0.511254	0.488746	0.955975
A2	26	100	5	24	155		40	199	9	52	300		40	199	9	52	300		0.516667	0.483333	0.935484
A3	5	40	0	15	60		6	80	1	24	111		13	184	5	51	253		0.521739	0.478261	0.916667
A1.seed					0		0	0	0	0	0
A2.seed					0		0	0	0	0	0
A3.seed	2	53	2	15	72		7	104	4	27	142
	♂												TOTAL ♀+♂ (%)
	S11;vCas9	S11	vCas9	WT	TOTAL (♂)		S11;vCas9	S11	vCas9	WT			S11;vCas9	S11	vCas9	WT	TOTAL (♀+♂)
A1	8	121		23	152		0.0482315	0.800643	0.00321543	0.14791			4.82315	80.0643	0.321543	14.791	100
A2	14	99	4	28	145		0.133333	0.663333	0.03	0.173333			13.3333	66.3333	3	17.3333	100
A3	1	40	1	9	51		0.0540541	0.720721	0.00900901	0.216216			5.13834	72.7273	1.97628	20.1581	100
							S11;vCas9	S11	vCas9	WT
A1.seed					0		#DIV/0!	#DIV/0!		#DIV/0!		dsRed	84.8875	79.6667	77.8656
A2.seed					0		#DIV/0!	#DIV/0!	#DIV/0!	#DIV/0!		GFP	5.14469	16.3333	7.11462
A3.seed	5	51	2	12	70		0.0492958	0.732394	0.028169	0.190141		WT	15.1125	20.3333	22.1344
GENERATION	♀						♀+♂						TOTAL ♀+♂
13	S11;vCas9	S11	vCas9	WT	TOTAL (♀)		S11;vCas9	S11	vCas9	WT	TOTAL (♀+♂)		S11;vCas9	S11	vCas9	WT	TOTAL (♀+♂)		♀	♂	Ratio M/F
A1	2	67	1	13	83		4	124	1	24	153		6	238	3	49	296		0.496622	0.503378	1.01361
A2	1	42		11	54		3	81	0	26	110		4	188	0	56	248		0.487903	0.512097	1.04959
A3	3	69		17	89		4	150	3	35	192		9	271	6	64	350		0.505714	0.494286	0.977401
A1.seed	1	53	2	8	64		2	114	2	25	143
A2.seed		55		12	67		1	107	0	30	138
A3.seed	2	66	1	19	88		5	121	3	29	158
	♂												TOTAL ♀+♂ (%)
	S11;vCas9	S11	vCas9	WT	TOTAL (♂)		S11;vCas9	S11	vCas9	WT			S11;vCas9	S11	vCas9	WT	TOTAL (♀+♂)
A1	2	57	0	11	70		0.0261438	0.810458	0.00653595	0.156863			2.02703	80.4054	1.01351	16.5541	100
A2	2	39		15	56		0.0272727	0.736364	0	0.236364			1.6129	75.8065	0	22.5806	100
A3	1	81	3	18	103		0.0208333	0.78125	0.015625	0.182292			2.57143	77.4286	1.71429	18.2857	100
							S11;vCas9	S11	vCas9	WT
A1.seed	1	61	0	17	79		0.013986	0.797203		0.174825		dsRed	82.4324	77.4194	80
A2.seed	1	52		18	71		0.00724638	0.775362	0	0.217391		GFP	3.04054	1.6129	4.28571
A3.seed	3	55	2	10	70		0.0316456	0.765823	0.0189873	0.183544		WT	17.5676	22.5806	20
GENERATION	♀						♀+♂						TOTAL ♀+♂
14	S11;vCas9	S11	vCas9	WT	TOTAL (♀)		S11;vCas9	S11	vCas9	WT	TOTAL (♀+♂)		S11;vCas9	S11	vCas9	WT	TOTAL (♀+♂)		♀	♂	Ratio M/F
A1	0	71	1	13	85		1	154	2	28	185		4	257	4	48	313		0.511182	0.488818	0.95625
A2	2	56		22	80		2	132	0	40	174		2	224	0	63	289		0.49481	0.50519	1.02098
A3	1	65	1	13	80		2	128	1	29	160		4	230	3	49	286		0.48951	0.51049	1.04286
A1.seed	2	61	2	10	75		3	103	2	20	128
A2.seed		51		12	63		0	92	0	23	115
A3.seed	1	46		13	60		2	102	2	20	126
	♂												TOTAL ♀+♂ (%)
	S11;vCas9	S11	vCas9	WT	TOTAL (♂)		S11;vCas9	S11	vCas9	WT			S11;vCas9	S11	vCas9	WT	TOTAL (♀+♂)
A1	1	83	1	15	100		0.00540541	0.832432	0.0108108	0.151351			1.27796	82.1086	1.27796	15.3355	100
A2		76		18	94		0.0114943	0.758621	0	0.229885			0.692042	77.5087	0	21.7993	100
A3	1	63		16	80		0.0125	0.8	0.00625	0.18125			1.3986	80.4196	1.04895	17.1329	100
							S11;vCas9	S11	vCas9	WT
A1.seed	1	42	0	10	53		0.0234375	0.804688		0.15625		dsRed	83.3866	78.2007	81.8182
A2.seed		41	0	11	52		0	0.8	0	0.2		GFP	2.55591	0.692042	2.44755
A3.seed	1	56	2	7	66		0.015873	0.809524	0.015873	0.15873		WT	16.6134	21.7993	18.1818
GENERATION	♀						♀+♂						TOTAL ♀+♂
15	S11;vCas9	S11	vCas9	WT	TOTAL (♀)		S11;vCas9	S11	vCas9	WT	TOTAL (♀+♂)		S11;vCas9	S11	vCas9	WT	TOTAL (♀+♂)		♀	♂	Ratio M/F
A1	1	69		9	79		1	142	0	22	165		2	259	0	41	302		0.503311	0.496689	0.986842
A2		68		21	89		0	144	0	41	185		0	276	0	77	353		0.478754	0.521246	1.08876
A3		72		19	91		0	163	0	36	199		0	326	0	72	398		0.522613	0.477387	0.913462
A1.seed		62		11	73		1	117	0	19	137
A2.seed		61		19	80		0	132	0	36	168
A3.seed		94		23	117		0	163	0	36	199
	♂												TOTAL ♀+♂ (%)
	S11;vCas9	S11	vCas9	WT	TOTAL (♂)		S11;vCas9	S11	vCas9	WT			S11;vCas9	S11	vCas9	WT	TOTAL (♀+♂)
A1		73		13	86		0.00606061	0.860606	0	0.133333			0.662252	85.7616	0	13.5762	100
A2		76		20	96		0	0.778378	0	0.221622			0	78.187	0	21.813	100
A3		91		17	108		0	0.819095	0	0.180905			0	81.9095	0	18.0905	100
							S11;vCas9	S11	vCas9	WT
A1.seed	1	55		8	64		0.00729927	0.854015		0.138686		dsRed	86.4238	78.187	81.9095
A2.seed		71		17	88		0	0.785714	0	0.214286		GFP	0.662252	0	0
A3.seed		69		13	82		0	0.819095	0	0.180905		WT	13.5762	21.813	18.0905
GENERATION	♀						♀+♂						TOTAL ♀+♂
16	S11;vCas9	S11	vCas9	WT	TOTAL (♀)		S11;vCas9	S11	vCas9	WT	TOTAL (♀+♂)		S11;vCas9	S11	vCas9	WT	TOTAL (♀+♂)		♀	♂	Ratio M/F
A1	1	104		15	120		1	212	0	32	245		1	359	0	49	409		0.493888	0.506112	1.02475
A2		71		14	85		0	158	0	28	186		0	268	0	46	314		0.474522	0.525478	1.10738
A3		65		16	81		0	127	0	29	156		1	236	0	58	295		0.518644	0.481356	0.928105
A1.seed		75		7	82		0	147	0	17	164
A2.seed		51		13	64		0	110	0	18	128
A3.seed		57		15	72		1	109	0	29	139
	♂												TOTAL ♀+♂ (%)
	S11;vCas9	S11	vCas9	WT	TOTAL (♂)		S11;vCas9	S11	vCas9	WT			S11;vCas9	S11	vCas9	WT	TOTAL (♀+♂)
A1		108		17	125		0.00408163	0.865306	0	0.130612			0.244499	87.7751	0	11.9804	100
A2		87		14	101		0	0.849462	0	0.150538			0	85.3503	0	14.6497	100
A3		62		13	75		0	0.814103	0	0.185897			0.338983	80	0	19.661	100
							S11;vCas9	S11	vCas9	WT
A1.seed		72		10	82		0	0.896341		0.103659		dsRed	88.0196	85.3503	80.339
A2.seed		59		5	64		0	0.859375	0	0.140625		GFP	0.244499	0	0.338983
A3.seed	1	52		14	67		0.00719424	0.784173	0	0.208633		WT	11.9804	14.6497	19.661
GENERATION	♀						♀+♂						TOTAL ♀+♂
17	S11;vCas9	S11	vCas9	WT	TOTAL (♀)		S11;vCas9	S11	vCas9	WT	TOTAL (♀+♂)		S11;vCas9	S11	vCas9	WT	TOTAL (♀+♂)		♀	♂	Ratio M/F
A1		80		10	90		0	161	0	19	180		0	275	0	36	311		0.514469	0.485531	0.94375
A2		107		17	124		0	205	0	28	233		0	310	0	44	354		0.533898	0.466102	0.873016
A3		61		16	77		0	120	0	28	148		0	238	0	59	297		0.505051	0.494949	0.98
A1.seed		61		9	70		0	114	0	17	131
A2.seed		55		10	65		0	105	0	16	121
A3.seed		54		19	73		0	118	0	31	149
	♂												TOTAL ♀+♂ (%)
	S11;vCas9	S11	vCas9	WT	TOTAL (♂)		S11;vCas9	S11	vCas9	WT			S11;vCas9	S11	vCas9	WT	TOTAL (♀+♂)
A1		81		9	90		0	0.894444	0	0.105556			0	88.4244	0	11.5756	100
A2		98		11	109		0	0.879828	0	0.120172			0	87.5706	0	12.4294	100
A3		59		12	71		0	0.810811	0	0.189189			0	80.1347	0	19.8653	100
							S11;vCas9	S11	vCas9	WT
A1.seed		53		8	61		0	0.870229		0.129771		dsRed	88.4244	87.5706	80.1347
A2.seed		50		6	56		0	0.867769	0	0.132231		GFP	0	0	0
A3.seed		64		12	76		0	0.791946	0	0.208054		WT	11.5756	12.4294	19.8653
GENERATION	♀						♀+♂						TOTAL ♀+♂
18	S11;vCas9	S11	vCas9	WT	TOTAL (♀)		S11;vCas9	S11	vCas9	WT	TOTAL (♀+♂)		S11;vCas9	S11	vCas9	WT	TOTAL (♀+♂)		♀	♂	Ratio M/F
A1		81		9	90		0	153	0	18	171		0	290	0	41	331		0.540785	0.459215	0.849162
A2		98		11	109		0	167	0	15	182		0	293	0	28	321		0.563863	0.436137	0.773481
A3		68		17	85		0	146	0	36	182		0	313	0	81	394		0.522843	0.477157	0.912621
A1.seed		72		17	89		0	137	0	23	160
A2.seed		63		9	72		0	126	0	13	139
A3.seed		94		27	121		0	167	0	45	212
	♂												TOTAL ♀+♂ (%)
	S11;vCas9	S11	vCas9	WT	TOTAL (♂)		S11;vCas9	S11	vCas9	WT			S11;vCas9	S11	vCas9	WT	TOTAL (♀+♂)
A1		72		9	81		0	0.894737	0	0.105263			0	87.6133	0	12.3867	100
A2		69		4	73		0	0.917582	0	0.0824176			0	91.2773	0	8.72274	100
A3		78		19	97		0	0.802198	0	0.197802			0	79.4416	0	20.5584	100
							S11;vCas9	S11	vCas9	WT
A1.seed		65		6	71		0	0.85625		0.14375		dsRed	87.6133	91.2773	79.4416
A2.seed		63		4	67		0	0.906475	0	0.0935252		GFP	0	0	0
A3.seed		73		18	91		0	0.787736	0	0.212264		WT	12.3867	8.72274	20.5584
GENERATION	♀						♀+♂						TOTAL ♀+♂
19	S11;vCas9	S11	vCas9	WT	TOTAL (♀)		S11;vCas9	S11	vCas9	WT	TOTAL (♀+♂)		S11;vCas9	S11	vCas9	WT	TOTAL (♀+♂)		♀	♂	Ratio M/F
A1		65		9	74		0	125	0	15	140		0	258	0	35	293		0.518771	0.481229	0.927632
A2		66		4	70		0	127	0	9	136		0	241	0	24	265		0.513208	0.486792	0.948529
A3		63		13	76		0	127	0	28	155		0	263	0	61	324		0.496914	0.503086	1.01242
A1.seed		69		9	78		0	133	0	20	153
A2.seed		61		5	66		0	114	0	15	129
A3.seed		69		16	85		0	136	0	33	169
	♂												TOTAL ♀+♂ (%)
	S11;vCas9	S11	vCas9	WT	TOTAL (♂)		S11;vCas9	S11	vCas9	WT			S11;vCas9	S11	vCas9	WT	TOTAL (♀+♂)
A1		60		6	66		0	0.892857	0	0.107143			0	88.0546	0	11.9454	100
A2		61		5	66		0	0.933824	0	0.0661765			0	90.9434	0	9.0566	100
A3		64		15	79		0	0.819355	0	0.180645			0	81.1728	0	18.8272	100
							S11;vCas9	S11	vCas9	WT
A1.seed		64		11	75		0	0.869281		0.130719		dsRed	88.0546	90.9434	81.1728
A2.seed		53		10	63		0	0.883721	0	0.116279		GFP	0	0	0
A3.seed		67		17	84		0	0.804734	0	0.195266		WT	11.9454	9.0566	18.8272
GENERATION	♀						♀+♂						TOTAL ♀+♂
20	S11;vCas9	S11	vCas9	WT	TOTAL (♀)		S11;vCas9	S11	vCas9	WT	TOTAL (♀+♂)		S11;vCas9	S11	vCas9	WT	TOTAL (♀+♂)		♀	♂	Ratio M/F
A1		76		13	89		0	146	0	21	167		0	292	0	42	334		0.497006	0.502994	1.01205
A2		72		9	81		0	151	0	17	168		0	318	0	34	352		0.505682	0.494318	0.977528
A3		73		19	92		0	139	0	33	172		0	310	0	65	375		0.528	0.472	0.893939
A1.seed		67		10	77		0	146	0	21	167
A2.seed		88		9	97		0	167	0	17	184
A3.seed		87		19	106		0	171	0	32	203
	♂												TOTAL ♀+♂ (%)
	S11;vCas9	S11	vCas9	WT	TOTAL (♂)		S11;vCas9	S11	vCas9	WT			S11;vCas9	S11	vCas9	WT	TOTAL (♀+♂)
A1		70		8	78		0	0.874251	0	0.125749			0	87.4251	0	12.5749	100
A2		79		8	87		0	0.89881	0	0.10119			0	90.3409	0	9.65909	100
A3		66		14	80		0	0.80814	0	0.19186			0	82.6667	0	17.3333	100
							S11;vCas9	S11	vCas9	WT
A1.seed		79		11	90		0	0.874251		0.125749		dsRed	87.4251	90.3409	82.6667
A2.seed		79		8	87		0	0.907609	0	0.0923913		GFP	0	0	0
A3.seed		84		13	97		0	0.842365	0	0.157635		WT	12.5749	9.65909	17.3333

## Sheet: Fig.4c-Rab11-vCas9X
Initially, we are setting up only one experiment (w-Cas9; R11/+) x (w-;+;+)
Rab11 split drivedrives itself when in contact with vCas9 (static).
Starting population size will be 120 flies (per bottle), so we will need the following numbers of flies for each type of experiment:
Experiment	Genotype 1		Genotype 2
	w-/w-Cas9; R11/+		w-; +; +
	♀	♂	♀	♂
A1	15	15	45	45
A2	15	15	45	45
A3	15	15	45	45
GENERATION	♀						♀+♂						♀+♂ (%)
0	R11;vCas9	R11	vCas9	WT	TOTAL (♀)		R11;vCas9	R11	vCas9	WT	TOTAL (♀+♂)		R11;vCas9	R11	vCas9	WT	TOTAL (♀+♂)
A1	15	0	0	45	60		30	0	0	90	120		25	0	0	75	100
A2	15	0	0	45	60		30	0	0	90	120		25	0	0	75	100
A3	15	0	0	45	60		30	0	0	90	120		25	0	0	75	100
	♂
	R11;vCas9	R11	vCas9	WT	TOTAL (♂)
A1	15	0	0	45	60
A2	15	0	0	45	60
A3	15	0	0	45	60
GENERATION	♀						♀+♂						TOTAL ♀+♂
1	R11;vCas9	R11	vCas9	WT	TOTAL (♀)		R11;vCas9	R11	vCas9	WT	TOTAL (♀+♂)		R11;vCas9	R11	vCas9	WT	TOTAL (♀+♂)
A1	48	38	4	44	134		80	87	6	104	277		28.8809	31.4079	2.16606	37.5451	100
A2	41	36	3	39	119		67	70	0	113	250		26.8	28	0	45.2	100
A3	53	37	3	45	138		85	101	6	93	285		29.8246	35.4386	2.10526	32.6316	100
	♂
	R11;vCas9	R11	vCas9	WT	TOTAL (♂)
A1	32	49	2	60	143
A2	28	62		52	142
A3	32	64	3	48	147
GENERATION	♀						♀+♂						TOTAL ♀+♂
2	R11;vCas9	R11	vCas9	WT	TOTAL (♀)		R11;vCas9	R11	vCas9	WT	TOTAL (♀+♂)		R11;vCas9	R11	vCas9	WT	TOTAL (♀+♂)
A1	48	63	8	28	147		91	116	10	78	295		30.8475	39.322	3.38983	26.4407	100
A2	53	57	13	40	163		83	144	16	82	325		25.5385	44.3077	4.92308	25.2308	100
A3	61	56	8	31	156		90	141	12	64	307		29.316	45.9283	3.90879	20.8469	100
	♂
	R11;vCas9	R11	vCas9	WT	TOTAL (♂)
A1	43	53	2	50	148
A2	30	87	3	42	162
A3	29	85	4	33	151
GENERATION	♀						♀+♂						TOTAL ♀+♂
3	R11;vCas9	R11	vCas9	WT	TOTAL (♀)		R11;vCas9	R11	vCas9	WT	TOTAL (♀+♂)		R11;vCas9	R11	vCas9	WT	TOTAL (♀+♂)
A1	48	55	11	25	139		77	126	14	55	272		28.3088	46.3235	5.14706	20.2206	100
A2	29	50	4	33	116		52	96	12	64	224		23.2143	42.8571	5.35714	28.5714	100
A3	52	67	5	27	151		81	157	12	53	303		26.7327	51.8152	3.9604	17.4917	100
	♂
	R11;vCas9	R11	vCas9	WT	TOTAL (♂)
A1	29	71	3	30	133
A2	23	46	8	31	108
A3	29	90	7	26	152
GENERATION	♀						♀+♂						TOTAL ♀+♂
4	R11;vCas9	R11	vCas9	WT	TOTAL (♀)		R11;vCas9	R11	vCas9	WT	TOTAL (♀+♂)		R11;vCas9	R11	vCas9	WT	TOTAL (♀+♂)
A1	46	77	15	24	162		83	175	26	52	336		24.7024	52.0833	7.7381	15.4762	100
A2	51	62	15	24	152		85	137	23	56	301		28.2392	45.515	7.6412	18.6047	100
A3	60	80	10	25	175		97	192	19	49	357		27.1709	53.7815	5.32213	13.7255	100
	♂
	R11;vCas9	R11	vCas9	WT	TOTAL (♂)
A1	37	98	11	28	174
A2	34	75	8	32	149
A3	37	112	9	24	182
GENERATION	♀						♀+♂						TOTAL ♀+♂
5	R11;vCas9	R11	vCas9	WT	TOTAL (♀)		R11;vCas9	R11	vCas9	WT	TOTAL (♀+♂)		R11;vCas9	R11	vCas9	WT	TOTAL (♀+♂)
A1	46	63	10	21	140		63	151	17	37	268		23.5075	56.3433	6.34328	13.806	100
A2	21	65	16	16	118		42	132	21	43	238		17.6471	55.4622	8.82353	18.0672	100
A3	55	67	8	15	145		84	175	12	54	325		25.8462	53.8462	3.69231	16.6154	100
	♂
	R11;vCas9	R11	vCas9	WT	TOTAL (♂)
A1	17	88	7	16	128
A2	21	67	5	27	120
A3	29	108	4	39	180
GENERATION	♀						♀+♂						TOTAL ♀+♂
6	R11;vCas9	R11	vCas9	WT	TOTAL (♀)		R11;vCas9	R11	vCas9	WT	TOTAL (♀+♂)		R11;vCas9	R11	vCas9	WT	TOTAL (♀+♂)
A1	41	78	7	21	147		68	162	18	32	280		24.2857	57.8571	6.42857	11.4286	100
A2	22	67	12	21	122		39	143	18	47	247		15.7895	57.8947	7.28745	19.0283	100
A3	40	74	8	15	137		80	153	14	32	279		28.6738	54.8387	5.01792	11.4695	100
	♂
	R11;vCas9	R11	vCas9	WT	TOTAL (♂)
A1	27	84	11	11	133
A2	17	76	6	26	125
A3	40	79	6	17	142
GENERATION	♀						♀+♂						TOTAL ♀+♂
7	R11;vCas9	R11	vCas9	WT	TOTAL (♀)		R11;vCas9	R11	vCas9	WT	TOTAL (♀+♂)		R11;vCas9	R11	vCas9	WT	TOTAL (♀+♂)
A1	47	98	11	15	171		81	98	11	44	234		34.6154	41.8803	4.70085	18.8034	100
A2	29	112	9	21	50		57	0	0	64	121		47.1074	0	0	52.8926	100
A3	65	99	6	15	80		98	0	0	34	132		74.2424	0	0	25.7576	100
	♂
	R11;vCas9	R11	vCas9	WT	TOTAL (♂)
A1	34	101	4	29	63
A2	28	100	9	43	71
A3	33	108	7	19	52
GENERATION	♀						♀+♂						TOTAL ♀+♂
8	R11;vCas9	R11	vCas9	WT	TOTAL (♀)		R11;vCas9	R11	vCas9	WT	TOTAL (♀+♂)		R11;vCas9	R11	vCas9	WT	TOTAL (♀+♂)
A1	35	79	12	11	46		60	0	0	25	85		70.5882	0	0	29.4118	100
A2	32	79	10	27	59		50	0	0	46	96		52.0833	0	0	47.9167	100
A3	52	88	10	6	58		85	0	0	26	111		76.5766	0	0	23.4234	100
	♂
	R11;vCas9	R11	vCas9	WT	TOTAL (♂)
A1	25	83	4	14	39
A2	18	89	12	19	37
A3	33	109	2	20	53
GENERATION	♀						♀+♂						TOTAL ♀+♂
9	R11;vCas9	R11	vCas9	WT	TOTAL (♀)		R11;vCas9	R11	vCas9	WT	TOTAL (♀+♂)		R11;vCas9	R11	vCas9	WT	TOTAL (♀+♂)
A1	37	61	5	12	49		70	0	0	27	97		72.1649	0	0	27.8351	100
A2	36	78	16	25	61		63	0	0	50	113		55.7522	0	0	44.2478	100
A3	38	78	11	4	42		73	0	0	19	92		79.3478	0	0	20.6522	100
	♂
	R11;vCas9	R11	vCas9	WT	TOTAL (♂)
A1	33	67	8	15	48
A2	27	93	7	25	52
A3	35	83	8	15	50
GENERATION	♀						♀+♂						TOTAL ♀+♂
10	R11;vCas9	R11	vCas9	WT	TOTAL (♀)		R11;vCas9	R11	vCas9	WT	TOTAL (♀+♂)		R11;vCas9	R11	vCas9	WT	TOTAL (♀+♂)
A1	35	72	10	12	47		68	0	0	32	100		68	0	0	32	100
A2	35	60	9	21	56		48	0	0	45	93		51.6129	0	0	48.3871	100
A3	38	68	9	14	52		63	0	0	30	93		67.7419	0	0	32.2581	100
	♂
	R11;vCas9	R11	vCas9	WT	TOTAL (♂)
A1	33	65	9	20	53
A2	13	75	9	24	37
A3	25	64	9	16	41
GENERATION	♀						♀+♂						TOTAL ♀+♂
11	R11;vCas9	R11	vCas9	WT	TOTAL (♀)		R11;vCas9	R11	vCas9	WT	TOTAL (♀+♂)		R11;vCas9	R11	vCas9	WT	TOTAL (♀+♂)
A1	39	45	15	19	58		62	0	0	34	96		64.5833	0	0	35.4167	100
A2	22	63	11	20	42		39	0	0	41	80		48.75	0	0	51.25	100
A3	31	59	13	11	42		53	0	0	34	87		60.9195	0	0	39.0805	100
	♂
	R11;vCas9	R11	vCas9	WT	TOTAL (♂)
A1	23	69	7	15	38
A2	17	63	4	21	38
A3	22	68	6	23	45
GENERATION	♀						♀+♂						TOTAL ♀+♂
12	R11;vCas9	R11	vCas9	WT	TOTAL (♀)		R11;vCas9	R11	vCas9	WT	TOTAL (♀+♂)		R11;vCas9	R11	vCas9	WT	TOTAL (♀+♂)
A1	60	62	11	17	77		88	0	0	48	136		64.7059	0	0	35.2941	100
A2	47	74	12	31	78		60	0	0	65	125		48	0	0	52	100
A3	53	67	9	24	77		99	0	0	57	156		63.4615	0	0	36.5385	100
	♂
	R11;vCas9	R11	vCas9	WT	TOTAL (♂)
A1	28	87	10	31	59
A2	13	96	10	34	47
A3	46	85	11	33	79
GENERATION	♀						♀+♂						TOTAL ♀+♂
13	R11;vCas9	R11	vCas9	WT	TOTAL (♀)		R11;vCas9	R11	vCas9	WT	TOTAL (♀+♂)		R11;vCas9	R11	vCas9	WT	TOTAL (♀+♂)
A1	47	75	11	23	70		86	0	0	44	130		66.1538	0	0	33.8462	100
A2	37	89	14	34	71		59	0	0	69	128		46.0938	0	0	53.9062	100
A3	44	79	14	19	63		67	0	0	45	112		59.8214	0	0	40.1786	100
	♂
	R11;vCas9	R11	vCas9	WT	TOTAL (♂)
A1	39	86	13	21	60
A2	22	86	12	35	57
A3	23	78	9	26	49
GENERATION	♀						♀+♂						TOTAL ♀+♂
14	R11;vCas9	R11	vCas9	WT	TOTAL (♀)		R11;vCas9	R11	vCas9	WT	TOTAL (♀+♂)		R11;vCas9	R11	vCas9	WT	TOTAL (♀+♂)
A1	52	66	13	19	71		83	0	0	49	132		62.8788	0	0	37.1212	100
A2	30	63	9	24	54		53	0	0	47	100		53	0	0	47	100
A3	46	85	13	27	73		77	0	0	56	133		57.8947	0	0	42.1053	100
	♂
	R11;vCas9	R11	vCas9	WT	TOTAL (♂)
A1	31	95	11	30	61
A2	23	84	8	23	46
A3	31	96	11	29	60
GENERATION	♀						♀+♂						TOTAL ♀+♂
15	R11;vCas9	R11	vCas9	WT	TOTAL (♀)		R11;vCas9	R11	vCas9	WT	TOTAL (♀+♂)		R11;vCas9	R11	vCas9	WT	TOTAL (♀+♂)
A1	43	75	15	30	73		80	86	8	51	225		35.5556	38.2222	3.55556	22.6667	100
A2	28	66	11	31	59		54	71	7	54	186		29.0323	38.172	3.76344	29.0323	100
A3	44	69	17	22	66		83	82	11	46	222		37.3874	36.9369	4.95495	20.7207	100
	♂
	R11;vCas9	R11	vCas9	WT	TOTAL (♂)
A1	37	86	8	21	152
A2	26	71	7	23	127
A3	39	82	11	24	156
GENERATION	♀						♀+♂						TOTAL ♀+♂
16	R11;vCas9	R11	vCas9	WT	TOTAL (♀)		R11;vCas9	R11	vCas9	WT	TOTAL (♀+♂)		R11;vCas9	R11	vCas9	WT	TOTAL (♀+♂)
A1	34	67	9	22	132		65	126	21	43	255		25.4902	49.4118	8.23529	16.8627	100
A2	44	97	14	39	194		69	192	25	75	361		19.1136	53.1856	6.92521	20.7756	100
A3	34	98	12	25	169		75	191	22	48	336		22.3214	56.8452	6.54762	14.2857	100
	♂
	R11;vCas9	R11	vCas9	WT	TOTAL (♂)
A1	31	59	12	21	123
A2	25	95	11	36	167
A3	41	93	10	23	167
GENERATION	♀						♀+♂						TOTAL ♀+♂
17	R11;vCas9	R11	vCas9	WT	TOTAL (♀)		R11;vCas9	R11	vCas9	WT	TOTAL (♀+♂)		R11;vCas9	R11	vCas9	WT	TOTAL (♀+♂)
A1	37	89	19	19	164		74	184	33	39	330		22.4242	55.7576	10	11.8182	100
A2	21	87	11	22	141		45	163	24	53	285		15.7895	57.193	8.42105	18.5965	100
A3	41	97	16	22	176		85	185	33	56	359		23.6769	51.532	9.1922	15.5989	100
	♂
	R11;vCas9	R11	vCas9	WT	TOTAL (♂)
A1	37	95	14	20	166
A2	24	76	13	31	144
A3	44	88	17	34	183
GENERATION	♀						♀+♂						TOTAL ♀+♂
18	R11;vCas9	R11	vCas9	WT	TOTAL (♀)		R11;vCas9	R11	vCas9	WT	TOTAL (♀+♂)		R11;vCas9	R11	vCas9	WT	TOTAL (♀+♂)
A1	45	101	10	27	183		85	190	24	50	349		24.3553	54.4413	6.87679	14.3266	100
A2	29	103	16	29	177		63	214	30	54	361		17.4515	59.2798	8.31025	14.9584	100
A3	41	88	9	25	163		87	187	19	46	339		25.6637	55.1622	5.60472	13.5693	100
	♂
	R11;vCas9	R11	vCas9	WT	TOTAL (♂)
A1	40	89	14	23	166
A2	34	111	14	25	184
A3	46	99	10	21	176
GENERATION	♀						♀+♂						TOTAL ♀+♂
19	R11;vCas9	R11	vCas9	WT	TOTAL (♀)		R11;vCas9	R11	vCas9	WT	TOTAL (♀+♂)		R11;vCas9	R11	vCas9	WT	TOTAL (♀+♂)
A1	29	96	21	22	168		65	204	39	46	354		18.3616	57.6271	11.0169	12.9944	100
A2	21	109	11	21	162		43	205	26	51	325		13.2308	63.0769	8	15.6923	100
A3	35	89	16	23	163		76	173	30	44	323		23.5294	53.5604	9.28793	13.6223	100
	♂
	R11;vCas9	R11	vCas9	WT	TOTAL (♂)
A1	36	108	18	24	186
A2	22	96	15	30	163
A3	41	84	14	21	160
GENERATION	♀						♀+♂						TOTAL ♀+♂
20	R11;vCas9	R11	vCas9	WT	TOTAL (♀)		R11;vCas9	R11	vCas9	WT	TOTAL (♀+♂)		R11;vCas9	R11	vCas9	WT	TOTAL (♀+♂)
A1	34	109	12	31	186		78	195	25	53	351		22.2222	55.5556	7.12251	15.0997	100
A2	27	99	17	27	170		58	197	38	53	346		16.763	56.9364	10.9827	15.3179	100
A3	35	84	15	25	159		72	170	27	43	312		23.0769	54.4872	8.65385	13.7821	100
	♂
	R11;vCas9	R11	vCas9	WT	TOTAL (♂)
A1	44	86	13	22	165
A2	31	98	21	26	176
A3	37	86	12	18	153

## Sheet: Fig.4d-Prosalpha2-vCas9III
Initially, we are setting up only one experiment (w-; P2/vCas9) x (w-;+;+)
prosalpha2 split drives itself when in contact with vCas9-III (static).
Starting population size will be 120 flies (per bottle), so we will need the following numbers of flies for each type of experiment:
Experiment	Genotype 1		Genotype 2
	w-; +; P2/vCas9		w-; +; +
	♀	♂	♀	♂
A1	15	15	45	45
A2	15	15	45	45
A3	15	15	45	45
GENERATION	♀						♀+♂						♀+♂ (%)
0	P2;vCas9	P2	vCas9	WT	TOTAL (♀)		P2;vCas9	P2	vCas9	WT	TOTAL (♀+♂)		P2;vCas9	P2	vCas9	WT	TOTAL (♀+♂)
A1	15	0	0	45	60		30	0	0	90	120		25	0	0	75	100
A2	15	0	0	45	60		30	0	0	90	120		25	0	0	75	100
A3	15	0	0	45	60		30	0	0	90	120		25	0	0	75	100
	♂
	P2;vCas9	P2	vCas9	WT	TOTAL (♂)
A1	15	0	0	45	60
A2	15	0	0	45	60
A3	15	0	0	45	60
GENERATION	♀						♀+♂						TOTAL ♀+♂
1	P2;vCas9	P2	vCas9	WT	TOTAL (♀)		P2;vCas9	P2	vCas9	WT	TOTAL (♀+♂)		P2;vCas9	P2	vCas9	WT	TOTAL (♀+♂)
A1	25	48	0	82	155		53	91	0	151	295		17.9661	30.8475	0	51.1864	100
A2	16	60	0	96	172		37	118	1	196	352		10.5114	33.5227	0.284091	55.6818	100
A3	20	34	0	72	126		38	68	0	159	265		14.3396	25.6604	0	60	100
	♂
	P2;vCas9	P2	vCas9	WT	TOTAL (♂)
A1	28	43	0	69	140
A2	21	58	1	100	180
A3	18	34	0	87	139
GENERATION	♀						♀+♂						TOTAL ♀+♂
2	P2;vCas9	P2	vCas9	WT	TOTAL (♀)		P2;vCas9	P2	vCas9	WT	TOTAL (♀+♂)		P2;vCas9	P2	vCas9	WT	TOTAL (♀+♂)
A1	25	52		124	201		50	108	0	209	367		13.624	29.4278	0	56.9482	100
A2	17	56		145	218		34	101	0	264	399		8.5213	25.3133	0	66.1654	100
A3	13	79		116	208		32	142	0	228	402		7.9602	35.3234	0	56.7164	100
	♂
	P2;vCas9	P2	vCas9	WT	TOTAL (♂)
A1	25	56	0	85	166
A2	17	45		119	181
A3	19	63		112	194
GENERATION	♀						♀+♂						TOTAL ♀+♂
3	P2;vCas9	P2	vCas9	WT	TOTAL (♀)		P2;vCas9	P2	vCas9	WT	TOTAL (♀+♂)		P2;vCas9	P2	vCas9	WT	TOTAL (♀+♂)
A1	14	71		81	166		38	130	0	164	332		11.4458	39.1566	0	49.3976	100
A2	4	70		86	160		7	116	0	206	329		2.12766	35.2584	0	62.614	100
A3	2	72		118	192		8	148	0	226	382		2.09424	38.7435	0	59.1623	100
	♂
	P2;vCas9	P2	vCas9	WT	TOTAL (♂)
A1	24	59		83	166
A2	3	46		120	169
A3	6	76		108	190
GENERATION	♀						♀+♂						TOTAL ♀+♂
4	P2;vCas9	P2	vCas9	WT	TOTAL (♀)		P2;vCas9	P2	vCas9	WT	TOTAL (♀+♂)		P2;vCas9	P2	vCas9	WT	TOTAL (♀+♂)
A1	4	82	0	66	152		10	140	2	140	292		3.42466	47.9452	0.684932	47.9452	100
A2	5	85	0	80	170		13	148	0	165	326		3.98773	45.3988	0	50.6135	100
A3		86		111	197		0	159	0	221	380		0	41.8421	0	58.1579	100
	♂
	P2;vCas9	P2	vCas9	WT	TOTAL (♂)
A1	6	58	2	74	140
A2	8	63	0	85	156
A3		73		110	183
GENERATION	♀						♀+♂						TOTAL ♀+♂
5	P2;vCas9	P2	vCas9	WT	TOTAL (♀)		P2;vCas9	P2	vCas9	WT	TOTAL (♀+♂)		P2;vCas9	P2	vCas9	WT	TOTAL (♀+♂)
A1	7	54		103	164		9	121	0	204	334		2.69461	36.2275	0	61.0778	100
A2	1	80		101	182		4	162	0	200	366		1.0929	44.2623	0	54.6448	100
A3		76		100	176		0	155	0	196	351		0	44.1595	0	55.8405	100
	♂
	P2;vCas9	P2	vCas9	WT	TOTAL (♂)
A1	2	67		101	170
A2	3	82		99	184
A3		79		96	175
GENERATION	♀						♀+♂						TOTAL ♀+♂
6	P2;vCas9	P2	vCas9	WT	TOTAL (♀)		P2;vCas9	P2	vCas9	WT	TOTAL (♀+♂)		P2;vCas9	P2	vCas9	WT	TOTAL (♀+♂)
A1	3	64	0	116	183		5	140	0	218	363		1.37741	38.5675	0	60.0551	100
A2	0	87	0	102	189		1	154	0	191	346		0.289017	44.5087	0	55.2023	100
A3		68		99	167		0	140	0	188	328		0	42.6829	0	57.3171	100
	♂
	P2;vCas9	P2	vCas9	WT	TOTAL (♂)
A1	2	76	0	102	180
A2	1	67		89	157
A3		72		89	161

## Sheet: Fig.4d-Prosalpha2-vCas9(X)
Initially, we are setting up only one experiment (w-/w-Cas9; P2/+) x (w-;+;+)
prosalpha2 split drives itself when in contact with vCas9X (static).
Starting population size will be 120 flies (per bottle), so we will need the following numbers of flies for each type of experiment:
Experiment	Genotype 1		Genotype 2
	w-/w-Cas9; P2/+		w-; +; +
	♀	♂	♀	♂
A1	15	15	45	45
A2	15	15	45	45
A3	15	15	45	45
GENERATION	♀						♀+♂						♀+♂ (%)
0	P2;vCas9	P2	vCas9	WT	TOTAL (♀)		P2;vCas9	P2	vCas9	WT	TOTAL (♀+♂)		P2;vCas9	P2	vCas9	WT	TOTAL (♀+♂)
A1	15	0	0	45	60		30	0	0	90	30		100	0	0	0	100
A2	15	0	0	45	60		30	0	0	90	30		100	0	0	0	100
A3	15	0	0	45	60		30	0	0	90	30		100	0	0	0	100
	♂
	P2;vCas9	P2	vCas9	WT	TOTAL (♂)
A1	15	0	0	45	60
A2	15	0	0	45	60
A3	15	0	0	45	60
GENERATION	♀						♀+♂						TOTAL ♀+♂
1	P2;vCas9	P2	vCas9	WT	TOTAL (♀)		P2;vCas9	P2	vCas9	WT	TOTAL (♀+♂)		P2;vCas9	P2	vCas9	WT	TOTAL (♀+♂)
A1	39	24		70	133		67	66	0	144	157		42.6752	42.0382	0	15.2866	100
A2	54	13		93	160		81	45	2	175	141		57.4468	31.9149	1.41844	9.21986	100
A3	41	37		87	165		79	69	0	177	185		42.7027	37.2973	0	20	100
	♂
	P2;vCas9	P2	vCas9	WT	TOTAL (♂)
A1	28	42		74	144
A2	27	32	2	82	143
A3	38	32		90	160
GENERATION	♀						♀+♂						TOTAL ♀+♂
2	P2;vCas9	P2	vCas9	WT	TOTAL (♀)		P2;vCas9	P2	vCas9	WT	TOTAL (♀+♂)		P2;vCas9	P2	vCas9	WT	TOTAL (♀+♂)
A1	32	47		66	145		63	102	0	146	212		29.717	48.1132	0	22.1698	100
A2	24	43		68	135		43	90	0	141	176		24.4318	51.1364	0	24.4318	100
A3	25	23		42	90		41	48	0	99	112		36.6071	42.8571	0	20.5357	100
	♂
	P2;vCas9	P2	vCas9	WT	TOTAL (♂)
A1	31	55		80	166
A2	19	47		73	139
A3	16	25		57	98
GENERATION	♀						♀+♂						TOTAL ♀+♂
3	P2;vCas9	P2	vCas9	WT	TOTAL (♀)		P2;vCas9	P2	vCas9	WT	TOTAL (♀+♂)		P2;vCas9	P2	vCas9	WT	TOTAL (♀+♂)
A1	34	75		54	163		46	170	0	102	291		15.8076	58.4192	0	25.7732	100
A2	31	46		75	152		52	107	0	133	205		25.3659	52.1951	0	22.439	100
A3	28	38		43	109		58	84	0	95	180		32.2222	46.6667	0	21.1111	100
	♂
	P2;vCas9	P2	vCas9	WT	TOTAL (♂)
A1	12	95		48	155
A2	21	61		58	140
A3	30	46		52	128
GENERATION	♀						♀+♂						TOTAL ♀+♂
4	P2;vCas9	P2	vCas9	WT	TOTAL (♀)		P2;vCas9	P2	vCas9	WT	TOTAL (♀+♂)		P2;vCas9	P2	vCas9	WT	TOTAL (♀+♂)
A1	25	95		46	166		55	166	0	96	316		17.4051	52.5316	0	30.0633	100
A2	32	88		87	207		58	179	0	170	325		17.8462	55.0769	0	27.0769	100
A3	27	78		56	161		57	151	0	108	286		19.9301	52.7972	0	27.2727	100
	♂
	P2;vCas9	P2	vCas9	WT	TOTAL (♂)
A1	30	71		50	151
A2	26	91		83	200
A3	30	73		52	155
GENERATION	♀						♀+♂						TOTAL ♀+♂
5	P2;vCas9	P2	vCas9	WT	TOTAL (♀)		P2;vCas9	P2	vCas9	WT	TOTAL (♀+♂)		P2;vCas9	P2	vCas9	WT	TOTAL (♀+♂)
A1	24	81		34	139		36	154	0	68	271		13.2841	56.8266	0	29.8893	100
A2	7	96		62	165		13	189	0	113	298		4.36242	63.4228	0	32.2148	100
A3	6	99		46	151		15	188	0	89	302		4.96689	62.2517	0	32.7815	100
	♂
	P2;vCas9	P2	vCas9	WT	TOTAL (♂)
A1	12	73		34	119
A2	6	93		51	150
A3	9	89		43	141
GENERATION	♀						♀+♂						TOTAL ♀+♂
6	P2;vCas9	P2	vCas9	WT	TOTAL (♀)		P2;vCas9	P2	vCas9	WT	TOTAL (♀+♂)		P2;vCas9	P2	vCas9	WT	TOTAL (♀+♂)
A1	15	75		33	123		25	156	0	50	256		9.76562	60.9375	0	29.2969	100
A2	2	86		55	143		2	165	0	105	253		0.790514	65.2174	0	33.9921	100
A3	0	85		37	122		2	157	0	77	244		0.819672	64.3443	0	34.8361	100
	♂
	P2;vCas9	P2	vCas9	WT	TOTAL (♂)
A1	10	81		17	108
A2	0	79		50	129
A3	2	72		40	114
GENERATION	♀						♀+♂						TOTAL ♀+♂
7	P2;vCas9	P2	vCas9	WT	TOTAL (♀)		P2;vCas9	P2	vCas9	WT	TOTAL (♀+♂)		P2;vCas9	P2	vCas9	WT	TOTAL (♀+♂)
A1	14	121		34	169		26	252	0	72	399		6.51629	63.1579	0	30.3258	100
A2		92		65	157		0	191	0	120	283		0	67.4912	0	32.5088	100
A3		82		41	123		0	158	0	80	240		0	65.8333	0	34.1667	100
	♂
	P2;vCas9	P2	vCas9	WT	TOTAL (♂)
A1	12	131		38	181
A2		99		55	154
A3		76		39	115
GENERATION	♀						♀+♂						TOTAL ♀+♂
8	P2;vCas9	P2	vCas9	WT	TOTAL (♀)		P2;vCas9	P2	vCas9	WT	TOTAL (♀+♂)		P2;vCas9	P2	vCas9	WT	TOTAL (♀+♂)
A1	22	82		30	134		31	179	0	60	292		10.6164	61.3014	0	28.0822	100
A2		100		60	160		0	188	0	134	288		0	65.2778	0	34.7222	100
A3		105		68	173		0	214	0	128	319		0	67.0846	0	32.9154	100
	♂
	P2;vCas9	P2	vCas9	WT	TOTAL (♂)
A1	9	97		30	136
A2		88		74	162
A3		109		60	169
GENERATION	♀						♀+♂						TOTAL ♀+♂
9	P2;vCas9	P2	vCas9	WT	TOTAL (♀)		P2;vCas9	P2	vCas9	WT	TOTAL (♀+♂)		P2;vCas9	P2	vCas9	WT	TOTAL (♀+♂)
A1	4	111		37	152		8	233	0	79	352		2.27273	66.1932	0	31.5341	100
A2		79		60	139		0	155	0	113	234		0	66.2393	0	33.7607	100
A3		76		48	124		0	150	0	98	226		0	66.3717	0	33.6283	100
	♂
	P2;vCas9	P2	vCas9	WT	TOTAL (♂)
A1	4	122		42	168
A2		76		53	129
A3		74		50	124
GENERATION	♀						♀+♂						TOTAL ♀+♂
10	P2;vCas9	P2	vCas9	WT	TOTAL (♀)		P2;vCas9	P2	vCas9	WT	TOTAL (♀+♂)		P2;vCas9	P2	vCas9	WT	TOTAL (♀+♂)
A1	1	100		30	131		3	206	0	58	309		0.970874	66.6667	0	32.3625	100
A2		103		41	144		0	177	0	98	280		0	63.2143	0	36.7857	100
A3		94		68	162		0	187	0	124	281		0	66.548	0	33.452	100
	♂
	P2;vCas9	P2	vCas9	WT	TOTAL (♂)
A1	2	106		28	136
A2		74		57	131
A3		93		56	149
GENERATION	♀						♀+♂						TOTAL ♀+♂
11	P2;vCas9	P2	vCas9	WT	TOTAL (♀)		P2;vCas9	P2	vCas9	WT	TOTAL (♀+♂)		P2;vCas9	P2	vCas9	WT	TOTAL (♀+♂)
A1		110		53	163		0	229	0	93	339		0	67.5516	0	32.4484	100
A2		98		57	155		0	192	0	113	290		0	66.2069	0	33.7931	100
A3		87		52	139		0	158	0	105	245		0	64.4898	0	35.5102	100
	♂
	P2;vCas9	P2	vCas9	WT	TOTAL (♂)
A1		119		40	159
A2		94		56	150
A3		71		53	124
GENERATION	♀						♀+♂						TOTAL ♀+♂
12	P2;vCas9	P2	vCas9	WT	TOTAL (♀)		P2;vCas9	P2	vCas9	WT	TOTAL (♀+♂)		P2;vCas9	P2	vCas9	WT	TOTAL (♀+♂)
A1		93		40	133		0	174	0	80	267		0	65.1685	0	34.8315	100
A2		108		69	177		0	219	0	140	327		0	66.9725	0	33.0275	100
A3		81		55	136		0	168	0	119	249		0	67.4699	0	32.5301	100
	♂
	P2;vCas9	P2	vCas9	WT	TOTAL (♂)
A1		81		40	121
A2		111		71	182
A3		87		64	151
GENERATION	♀						♀+♂						TOTAL ♀+♂
13	P2;vCas9	P2	vCas9	WT	TOTAL (♀)		P2;vCas9	P2	vCas9	WT	TOTAL (♀+♂)		P2;vCas9	P2	vCas9	WT	TOTAL (♀+♂)
A1		121		49	170		0	249	0	94	370		0	67.2973	0	32.7027	100
A2		89		56	145		0	187	0	126	276		0	67.7536	0	32.2464	100
A3		89		66	155		0	163	0	121	252		0	64.6825	0	35.3175	100
	♂
	P2;vCas9	P2	vCas9	WT	TOTAL (♂)
A1		128		45	173
A2		98		70	168
A3		74		55	129
GENERATION	♀						♀+♂						TOTAL ♀+♂
14	P2;vCas9	P2	vCas9	WT	TOTAL (♀)		P2;vCas9	P2	vCas9	WT	TOTAL (♀+♂)		P2;vCas9	P2	vCas9	WT	TOTAL (♀+♂)
A1		133		51	184		0	252	0	104	385		0	65.4545	0	34.5455	100
A2		110		69	179		0	223	0	136	333		0	66.967	0	33.033	100
A3		102		80	182		0	203	0	135	305		0	66.5574	0	33.4426	100
	♂
	P2;vCas9	P2	vCas9	WT	TOTAL (♂)
A1		119		53	172
A2		113		67	180
A3		101		55	156
GENERATION	♀						♀+♂						TOTAL ♀+♂
15	P2;vCas9	P2	vCas9	WT	TOTAL (♀)		P2;vCas9	P2	vCas9	WT	TOTAL (♀+♂)		P2;vCas9	P2	vCas9	WT	TOTAL (♀+♂)
A1		101		35	136		0	190	0	76	291		0	65.2921	0	34.7079	100
A2		98		66	164		0	208	0	137	306		0	67.9739	0	32.0261	100
A3		88		51	139		0	181	0	100	269		0	67.2862	0	32.7138	100
	♂
	P2;vCas9	P2	vCas9	WT	TOTAL (♂)
A1		89		41	130
A2		110		71	181
A3		93		49	142
GENERATION	♀						♀+♂						TOTAL ♀+♂
16	P2;vCas9	P2	vCas9	WT	TOTAL (♀)		P2;vCas9	P2	vCas9	WT	TOTAL (♀+♂)		P2;vCas9	P2	vCas9	WT	TOTAL (♀+♂)
A1		131		44	175		0	231	0	95	362		0	63.8122	0	36.1878	100
A2		99		64	163		0	200	0	113	299		0	66.8896	0	33.1104	100
A3		111		66	177		0	232	0	129	343		0	67.6385	0	32.3615	100
	♂
	P2;vCas9	P2	vCas9	WT	TOTAL (♂)
A1		100		51	151
A2		101		49	150
A3		121		63	184
GENERATION	♀						♀+♂						TOTAL ♀+♂
17	P2;vCas9	P2	vCas9	WT	TOTAL (♀)		P2;vCas9	P2	vCas9	WT	TOTAL (♀+♂)		P2;vCas9	P2	vCas9	WT	TOTAL (♀+♂)
A1		119		43	162		0	229	0	102	348		0	65.8046	0	34.1954	100
A2		88		50	138		0	171	0	103	259		0	66.0232	0	33.9768	100
A3		91		52	143		0	184	0	113	275		0	66.9091	0	33.0909	100
	♂
	P2;vCas9	P2	vCas9	WT	TOTAL (♂)
A1		110		59	169
A2		83		53	136
A3		93		61	154
GENERATION	♀						♀+♂						TOTAL ♀+♂
18	P2;vCas9	P2	vCas9	WT	TOTAL (♀)		P2;vCas9	P2	vCas9	WT	TOTAL (♀+♂)		P2;vCas9	P2	vCas9	WT	TOTAL (♀+♂)
A1		133		59	192		0	274	0	108	407		0	67.3219	0	32.6781	100
A2		111		77	188		0	238	0	156	349		0	68.1948	0	31.8052	100
A3		107		71	178		0	218	0	125	325		0	67.0769	0	32.9231	100
	♂
	P2;vCas9	P2	vCas9	WT	TOTAL (♂)
A1		141		49	190
A2		127		79	206
A3		111		54	165
GENERATION	♀						♀+♂						TOTAL ♀+♂
19	P2;vCas9	P2	vCas9	WT	TOTAL (♀)		P2;vCas9	P2	vCas9	WT	TOTAL (♀+♂)		P2;vCas9	P2	vCas9	WT	TOTAL (♀+♂)
A1		89		38	127		0	165	0	83	254		0	64.9606	0	35.0394	100
A2		103		76	179		0	209	0	158	312		0	66.9872	0	33.0128	100
A3		91		58	149		0	200	0	127	291		0	68.7285	0	31.2715	100
	♂
	P2;vCas9	P2	vCas9	WT	TOTAL (♂)
A1		76		45	121
A2		106		82	188
A3		109		69	178
GENERATION	♀						♀+♂						TOTAL ♀+♂
20	P2;vCas9	P2	vCas9	WT	TOTAL (♀)		P2;vCas9	P2	vCas9	WT	TOTAL (♀+♂)		P2;vCas9	P2	vCas9	WT	TOTAL (♀+♂)
A1		102		48	150		0	205	0	89	307		0	66.7752	0	33.2248	100
A2		101		68	169		0	200	0	140	301		0	66.4452	0	33.5548	100
A3		107		66	173		0	219	0	135	326		0	67.1779	0	32.8221	100
	♂
	P2;vCas9	P2	vCas9	WT	TOTAL (♂)
A1		103		41	144
A2		99		72	171
A3		112		69	181

## Sheet: Fig.4d-Prosalpha2-vCasX, 100%
Initially, we are setting up only one experiment (w-/w-Cas9; /P2/+) x (w-;+;+)
prosalpha2 split drives itself when in contact with vCas9X (static).
Starting population size will be 120 flies (per bottle), so we will need the following numbers of flies for each type of experiment:
Experiment	Genotype 1		Genotype 2
	w-Cas9; P2/+		w-Cas9
	♀	♂	♀	♂
A1	30		60	30
A2	30		60	30
A3	30		60	30
A4	30		60	30
GENERATION	♀						♀+♂
0	P2;vCas9	P2	vCas9	WT	TOTAL (♀)		P2;vCas9	P2	vCas9	WT	TOTAL (♀+♂)
A1			60		60		30	0	90	0	120
A2			60		60		30	0	90	0	120
A3			60		60		30	0	90	0	120
A4			60		60		30	0	90	0	120
	♂
	P2;vCas9	P2	vCas9	WT	TOTAL (♂)		♀	♂	Ratio M/F
A1	30		30		60				1
A2	30		30		60				1
A3	30		30		60				1
A4	30		30		60				1
GENERATION	♀						♀+♂						♀+♂ (%)
1	P2;vCas9	P2	vCas9	WT	TOTAL (♀)		P2;vCas9	P2	vCas9	WT	TOTAL (♀+♂)		P2;vCas9	P2	vCas9	WT	TOTAL (♀+♂)
A1	110		32		142		213	0	52	0	265		0.803774	0	0.196226	0	1
A2	112		44		156		228	0	98	0	326		0.699387	0	0.300613	0	1
A3	80		85		165		153	0	147	0	300		0.51	0	0.49	0	1
A4	86		48		134		166	0	84	0	250		0.664	0	0.336	0	1
	♂
	P2;vCas9	P2	vCas9	WT	TOTAL (♂)		♀	♂	Ratio M/F
A1	103		20		123		0.535849	0.464151	0.866197
A2	116		54		170		0.478528	0.521472	1.08974
A3	73		62		135		0.55	0.45	0.818182
A4	80		36		116		0.536	0.464	0.865672
GENERATION	♀						♀+♂						♀+♂ (%)
2	P2;vCas9	P2	vCas9	WT	TOTAL (♀)		P2;vCas9	P2	vCas9	WT	TOTAL (♀+♂)		P2;vCas9	P2	vCas9	WT	TOTAL (♀+♂)
A1	188		2		190		353	0	5	0	358		0.986034	0	0.0139665	0	1
A2	158		13		171		334	0	24	0	358		0.932961	0	0.0670391	0	1
A3	119		35		154		223	0	75	0	298		0.748322	0	0.251678	0	1
A4	129		14		143		260	0	27	0	287		0.905923	0	0.0940767	0	1
	♂
	P2;vCas9	P2	vCas9	WT	TOTAL (♂)		♀	♂	Ratio M/F
A1	165		3		168		0.530726	0.469274	0.884211
A2	176		11		187		0.477654	0.522346	1.09357
A3	104		40		144		0.516779	0.483221	0.935065
A4	131		13		144		0.498258	0.501742	1.00699
GENERATION	♀						♀+♂						♀+♂ (%)
3	P2;vCas9	P2	vCas9	WT	TOTAL (♀)		P2;vCas9	P2	vCas9	WT	TOTAL (♀+♂)		P2;vCas9	P2	vCas9	WT	TOTAL (♀+♂)
A1	179		0		179		346	0	0	0	346		1	0	0	0	1
A2	177		0		177		363	0	0	0	363		1	0	0	0	1
A3	133		19		152		262	0	36	0	298		0.879195	0	0.120805	0	1
A4	131		4		135		280	0	7	0	287		0.97561	0	0.0243902	0	1
	♂
	P2;vCas9	P2	vCas9	WT	TOTAL (♂)		♀	♂	Ratio M/F
A1	167		0		167		0.517341	0.482659	0.932961
A2	186		0		186		0.487603	0.512397	1.05085
A3	129		17		146		0.510067	0.489933	0.960526
A4	149		3		152		0.470383	0.529617	1.12593
GENERATION	♀						♀+♂						♀+♂ (%)
4	P2;vCas9	P2	vCas9	WT	TOTAL (♀)		P2;vCas9	P2	vCas9	WT	TOTAL (♀+♂)		P2;vCas9	P2	vCas9	WT	TOTAL (♀+♂)
A1	198		0		198		387	0	0	0	387		1	0	0	0	1
A2	169		0		169		345	0	0	0	345		1	0	0	0	1
A3	140		7		147		286	0	17	0	303		0.943894	0	0.0561056	0	1
A4	139		0		139		288	0	0	0	288		1	0	0	0	1
	♂
	P2;vCas9	P2	vCas9	WT	TOTAL (♂)		♀	♂	Ratio M/F
A1	189		0		189		0.511628	0.488372	0.954545
A2	176		0		176		0.489855	0.510145	1.04142
A3	146		10		156		0.485149	0.514851	1.06122
A4	149		0		149		0.482639	0.517361	1.07194
GENERATION	♀						♀+♂						♀+♂ (%)
5	P2;vCas9	P2	vCas9	WT	TOTAL (♀)		P2;vCas9	P2	vCas9	WT	TOTAL (♀+♂)		P2;vCas9	P2	vCas9	WT	TOTAL (♀+♂)
A1	191		1		192		394	0	1	0	395		0.997468	0	0.00253165	0	1
A2	189		0		189		381	0	0	0	381		1	0	0	0	1
A3	167		3		170		344	0	3	0	347		0.991354	0	0.00864553	0	1
A4	144		0		144		297	0	0	0	297		1	0	0	0	1
	♂
	P2;vCas9	P2	vCas9	WT	TOTAL (♂)		♀	♂	Ratio M/F
A1	203		0		203		0.486076	0.513924	1.05729
A2	192		0		192		0.496063	0.503937	1.01587
A3	177		0		177		0.489914	0.510086	1.04118
A4	153		0		153		0.484848	0.515152	1.0625
GENERATION	♀						♀+♂						♀+♂ (%)
6	P2;vCas9	P2	vCas9	WT	TOTAL (♀)		P2;vCas9	P2	vCas9	WT	TOTAL (♀+♂)		P2;vCas9	P2	vCas9	WT	TOTAL (♀+♂)
A1	202		2		204		391	0	4	0	395		0.989873	0	0.0101266	0	1
A2	213				213		419	0	0	0	419		1	0	0	0	1
A3	188		1		189		355	0	1	0	356		0.997191	0	0.00280899	0	1
A4	111				111		227	0	0	0	227		1	0	0	0	1
	♂
	P2;vCas9	P2	vCas9	WT	TOTAL (♂)		♀	♂	Ratio M/F
A1	189		2		191		0.516456	0.483544	0.936275
A2	206				206		0.508353	0.491647	0.967136
A3	167		0		167		0.530899	0.469101	0.883598
A4	116				116		0.488987	0.511013	1.04505
GENERATION	♀						♀+♂						♀+♂ (%)
7	P2;vCas9	P2	vCas9	WT	TOTAL (♀)		P2;vCas9	P2	vCas9	WT	TOTAL (♀+♂)		P2;vCas9	P2	vCas9	WT	TOTAL (♀+♂)
A1	164				164		340	0	0	0	340		1	0	0	0	1
A2	211				211		409	0	0	0	409		1	0	0	0	1
A3	196		2		198		385	0	3	0	388		0.992268	0	0.00773196	0	1
A4	188				188		346	0	0	0	346		1	0	0	0	1
	♂
	P2;vCas9	P2	vCas9	WT	TOTAL (♂)		♀	♂	Ratio M/F
A1	176				176		0.482353	0.517647	1.07317
A2	198				198		0.515892	0.484108	0.938389
A3	189		1		190		0.510309	0.489691	0.959596
A4	158				158		0.543353	0.456647	0.840426
GENERATION	♀						♀+♂						♀+♂ (%)
8	P2;vCas9	P2	vCas9	WT	TOTAL (♀)		P2;vCas9	P2	vCas9	WT	TOTAL (♀+♂)		P2;vCas9	P2	vCas9	WT	TOTAL (♀+♂)
A1	188		2		190		346	0	7	0	353		0.98017	0	0.01983	0	1
A2	177		0		177		358	0	0	0	358		1	0	0	0	1
A3	203		0		203		379	0	0	0	379		1	0	0	0	1
A4	208		0		208		416	0	0	0	416		1	0	0	0	1
	♂
	P2;vCas9	P2	vCas9	WT	TOTAL (♂)		♀	♂	Ratio M/F
A1	158		5		163		0.538244	0.461756	0.857895
A2	181		0		181		0.494413	0.505587	1.0226
A3	176		0		176		0.53562	0.46438	0.866995
A4	208		0		208		0.5	0.5	1
GENERATION	♀						♀+♂						♀+♂ (%)
9	P2;vCas9	P2	vCas9	WT	TOTAL (♀)		P2;vCas9	P2	vCas9	WT	TOTAL (♀+♂)		P2;vCas9	P2	vCas9	WT	TOTAL (♀+♂)
A1	179		6		185		338	0	12	0	350		0.965714	0	0.0342857	0	1
A2	201		0		201		412	0	0	0	412		1	0	0	0	1
A3	137		1		138		291	0	1	0	292		0.996575	0	0.00342466	0	1
A4	189		2		191		374	0	4	0	378		0.989418	0	0.010582	0	1
	♂
	P2;vCas9	P2	vCas9	WT	TOTAL (♂)		♀	♂	Ratio M/F
A1	159		6		165		0.528571	0.471429	0.891892
A2	211		0		211		0.487864	0.512136	1.04975
A3	154		0		154		0.472603	0.527397	1.11594
A4	185		2		187		0.505291	0.494709	0.979058
GENERATION	♀						♀+♂						♀+♂ (%)
10	P2;vCas9	P2	vCas9	WT	TOTAL (♀)		P2;vCas9	P2	vCas9	WT	TOTAL (♀+♂)		P2;vCas9	P2	vCas9	WT	TOTAL (♀+♂)
A1	182			3	185		351	0	0	9	360		0.975	0	0	0.025	1
A2	179				179		348	0	0	0	348		1	0	0	0	1
A3	181				181		370	0	0	0	370		1	0	0	0	1
A4	198				198		399	0	0	0	399		1	0	0	0	1
	♂
	P2;vCas9	P2	vCas9	WT	TOTAL (♂)		♀	♂	Ratio M/F
A1	169			6	175		0.513889	0.486111	0.945946
A2	169				169		0.514368	0.485632	0.944134
A3	189				189		0.489189	0.510811	1.0442
A4	201				201		0.496241	0.503759	1.01515
GENERATION	♀						♀+♂						♀+♂ (%)
11	P2;vCas9	P2	vCas9	WT	TOTAL (♀)		P2;vCas9	P2	vCas9	WT	TOTAL (♀+♂)		P2;vCas9	P2	vCas9	WT	TOTAL (♀+♂)
A1	154				154		323	0	0	0	323		1	0	0	0	1
A2	171				171		348	0	0	0	348		1	0	0	0	1
A3	138		3		141		279	0	5	0	284		0.982394	0	0.0176056	0	1
A4	139				139		256	0	1	0	257		0.996109	0	0.00389105	0	1
	♂
	P2;vCas9	P2	vCas9	WT	TOTAL (♂)		♀	♂	Ratio M/F
A1	169				169		0.47678	0.52322	1.0974
A2	177				177		0.491379	0.508621	1.03509
A3	141		2		143		0.496479	0.503521	1.01418
A4	117		1		118		0.540856	0.459144	0.848921
GENERATION	♀						♀+♂						♀+♂ (%)
12	P2;vCas9	P2	vCas9	WT	TOTAL (♀)		P2;vCas9	P2	vCas9	WT	TOTAL (♀+♂)		P2;vCas9	P2	vCas9	WT	TOTAL (♀+♂)
A1	143				143		288	0	0	0	288		1	0	0	0	1
A2	129				129		260	0	0	0	260		1	0	0	0	1
A3	193				193		409	0	0	0	409		1	0	0	0	1
A4	204				204		400	0	0	0	400		1	0	0	0	1
	♂
	P2;vCas9	P2	vCas9	WT	TOTAL (♂)		♀	♂	Ratio M/F
A1	145				145		0.496528	0.503472	1.01399
A2	131				131		0.496154	0.503846	1.0155
A3	216				216		0.471883	0.528117	1.11917
A4	196				196		0.51	0.49	0.960784
GENERATION	♀						♀+♂						♀+♂ (%)
13	P2;vCas9	P2	vCas9	WT	TOTAL (♀)		P2;vCas9	P2	vCas9	WT	TOTAL (♀+♂)		P2;vCas9	P2	vCas9	WT	TOTAL (♀+♂)
A1	122				122		229	0	0	0	229		1	0	0	0	1
A2	172				172		349	0	0	0	349		1	0	0	0	1
A3	197				197		364	0	0	0	364		1	0	0	0	1
A4	103				103		204	0	0	0	204		1	0	0	0	1
	♂
	P2;vCas9	P2	vCas9	WT	TOTAL (♂)		♀	♂	Ratio M/F
A1	107				107		0.532751	0.467249	0.877049
A2	177				177		0.492837	0.507163	1.02907
A3	167				167		0.541209	0.458791	0.847716
A4	101				101		0.504902	0.495098	0.980583
GENERATION	♀						♀+♂						♀+♂ (%)
14	P2;vCas9	P2	vCas9	WT	TOTAL (♀)		P2;vCas9	P2	vCas9	WT	TOTAL (♀+♂)		P2;vCas9	P2	vCas9	WT	TOTAL (♀+♂)
A1	109				109		221	0	0	0	221		1	0	0	0	1
A2	154				154		320	0	0	0	320		1	0	0	0	1
A3	176				176		335	0	0	0	335		1	0	0	0	1
A4					0		0	0	0	0	0		#DIV/0!	#DIV/0!	#DIV/0!	#DIV/0!	#DIV/0!
	♂
	P2;vCas9	P2	vCas9	WT	TOTAL (♂)		♀	♂	Ratio M/F
A1	112				112		0.493213	0.506787	1.02752
A2	166				166		0.48125	0.51875	1.07792
A3	159				159		0.525373	0.474627	0.903409
A4					0		#DIV/0!	#DIV/0!	#DIV/0!
GENERATION	♀						♀+♂						♀+♂ (%)
15	P2;vCas9	P2	vCas9	WT	TOTAL (♀)		P2;vCas9	P2	vCas9	WT	TOTAL (♀+♂)		P2;vCas9	P2	vCas9	WT	TOTAL (♀+♂)
A1	162				162		317	0	0	0	317		1	0	0	0	1
A2	147				147		309	0	0	0	309		1	0	0	0	1
A3	175				175		342	0	0	0	342		1	0	0	0	1
A4					0		0	0	0	0	0		#DIV/0!	#DIV/0!	#DIV/0!	#DIV/0!	#DIV/0!
	♂
	P2;vCas9	P2	vCas9	WT	TOTAL (♂)		♀	♂	Ratio M/F
A1	155				155		0.511041	0.488959	0.95679
A2	162				162		0.475728	0.524272	1.10204
A3	167				167		0.511696	0.488304	0.954286
A4					0		#DIV/0!	#DIV/0!	#DIV/0!
