# Supplementary material for: Inherently confinable split-drive systems in Drosophila
Source: Nat Commun. 2021 Mar 5;12:1480. doi: 10.1038/s41467-021-21771-7 (PMC7935863; doi:10.1038/s41467-021-21771-7)
Supplement: Supplementary file 5 — Supplementary Data 3 [file 41467_2021_21771_MOESM5_ESM.xlsx]

## Sheet: Supp Fig 2
	This figure is a different way of looking at Supplementary Data 1, disregarding promoter - For the actual raw counts, refer to that file.
	Rab5 Female	Rab5 Male	Spo11 Female	Spo11 Male	Rab11 Female	Rab11 Male	Palpha2 Female	Palpha2 Male
	91.67	74.68	80	52.38	98.33	78.38	97.67	100			vasaCas9-III
	96.43	67.69	79.05	59.09	94.2	83.33	100	100			nosCas9-III
	93.22	70.15	75.34	68.75	98.7	89.36	97.83	100			nosCas9-II
	94.23	67.65	83.61	58.33	100	91.49	100	100			vasaCas9-X
	100	87.3	80.95	71.43	100	100	97.1	100
	96.61	72	83.82	60	97.37	94.29	98.25	100
	93.48	73.33	82.04	52.38	100	100	100	100
	92.13	76	86.96	91.3	100	86.05	96.43	100
	94.05	72.15	84.29	60.61	94.87	88.76	100	100
	100	69.09	81.55	62.86	96.49	76.92	100	100
	92.86	87.5	89.6552	63.64	100	89.39	100	100
	100	68.92	96.1039	66.67	100	58.33	100	100
	100	68.14	86.6667	60.53	98.33	72.41	100	100
	96.49	68.13	84.3137	70	100	90.32	100	100
	96.15	78.05	77.7778	55	100	92.86	100	100
	96.04	72.37	95.3125	65.45	100	85.45	100	100
	91.96	92.31	85.1852	80.95	100	79.31	100	100
	90.7	82.05	98.0769	63.79	91.3	62.07	93.33	100
	100	73.13	86.2069	60.49	95.92	59.46	100	93.94
	96.4	90	82.8571	60.53	100	94.74	100	100
	95.04	75	86.2069	55.88	95.65	74.07	100	76.47
	100	80.33	80.95	53.85	100	74.14	100	100
	95.31	84.91	74.63	56.1404	100	86.67	100	67.74
	91.49	80.82	85	63.5135	100	88.68	100	100
	96.97	68.42	71.15	81.82	89.47	80	100	89.66
	96.67	61.32	72.73	57.14	87.5	68.75	100	100
	96.13	63.27	85.11	71.11	97.1	91.11	100	100
	96	77.42	83.72	64.71	100	84.44	100	97.44
	100	92	90.24	72.22	100	74.19	100	100
	100	79.71	96.3	68.97	95.65	97.06	96.15	100
	100	84.81	76.92	80	100	76.47	100	100
	100	65.43	93.48	70.18	98.33	91.89	100	97.5
	96.67	84.48	84.48	64.71	100	89.19	100	100
	96	78.26	100	76.12	100	90	100	100
	97.67	81.82	77.27	72.73	100	95.24	100	98.39
	93.33	88.24	76	71.23	91.67	85.71	100	97.83
	98.28	74.36	76	61.9	100	78.46	100	100
	99.02	88.24	77.78	68.25	96.3	83.15	100	97.5
	93.1	77.78	61.36	68.42	100	79.73	97.5	50.77
	100	67.61	81.58	75.47	100	77.27	100	100
	96	82.35	82.86	77.89	100	73.97	100	100
	100	78.57	63.04	84.21	100	83.67	87.5	80.95
	100	94.12	80	61.11	100	74.65	100	100
	96	81.8182	79.0476	72.73	97.44	78.87	100	97.87
	93.44	86	75.3425	56.36	100	84.62	100	92.86
	96.15	77.6119	83.6066	67.61	92.5	83.33	100	100
	91.3	72.6027	70.21	61.54	89.29	78.05	100	100
	94.74	80.6122	65.52	61.9	100	85.71	96.3	100
	100	81.9672	88.31	65.22	84.62	87.23	100	100
	97.06	80.5195	87.74	85.94	100	65.79	100	100
	100	79.0323	89.8	61.76	100	80.56	100	100
	94.83	74.5763	73.33	62.22	97.5	62.86	100	100
	100	70.8333	82.98	62.86	98.31	63.64	100	100
	100	80.6122	82.69	68	96.55	73.53	100	100
	97.47	79.6117	76.47	73.17	97.22	73.91	100	100
	88.89	81.3187	81.63	58.97	100	63.89	100	100
	100	82.3529	88.89	59.65	100	61.11	100	94.74
	100	84.8485	68.75	58.62	98.15	78.05	100	100
	92.06	82.5	75	51.85	100	63.64	100	98.04
	100	74.55	81.48	68.75	98.39	72.15	100	100
	92.98	81.25	79.31	53.57	97.87	67.8	100	97.92
	86.67	86.05	85.42	82.35	98.21	88.89	100	100
	100	79.31	95.88	57.63	96.72	77.78	100	97.44
	100	82.5	79.57	52.38	95.16	78.95	100	100
	95	77.78	67.69	71.11	98.48	85.11	100	100
	100	77.78	78.48	56.25	100	73.91	100	100
	100	93.75	77.59	60.87	100	75	100	100
	94.23	73.77	87.5	70.49	100	88.89	100	100
	93.51	91.67	87.84	58.14	100	62.12	100	84.09
	98.18	76	72.94	82.61	100	57.5	100	85.45
	100	82.61	90.16	62.86	100	65.79	93.75	100
	89.29	77.61	78.95	64.52	100	67.57	100	100
	94	94.44	83.02	48.28	98.21	63.93	97.5	100
	100	87.5	87.18	82.14	88.89	69.09	100	100
	91.53	79.31	100	69.77	100	79.63	100	100
	88.24	95.12	80.85	65	100	86.67	100	100
	98.04	89.66	71.93	59.26	100	69.57	100	100
	100	84.21	66.2	78.79	100	60.66	100	100
	95.52	72.13	61.7	73.17	93.02	69.23	100	100
	98.7	74.55	64.79	53.85	87.18	74.47	100	100
	100	88.1	64.52	75.86	95.12	60	100	100
	93.94	88.37	72	50	100	69.23	100	100
	100	82.05	68.42	66.04	96.88	74	100	82.86
	98.39	94.12	75.95	55.56	94.44	95.83	100	89.8
	97.33	83.64	66.67	60	100	60	100	100
	100	88.68	84.21	58.54	97.92	80	100	100
	89.13	74.42	81.97	77.78	100	60.87	100	100
	92.45	86.44	65.67	60.47	100	59.09	100	100
	83.87	91.67	75	73.68	97.3	82.61	100	100
	98.28	79.63	84.09	75.61	100	77.08	100	100
	90.2	62.79	74.29	69.77	97.59	59.38	100	100
	100	85.37	80.77	71.05	92.98	82.35	100	100
	100	93.55	92.86	90.48	100	61.29	98.25	100
	98.08	84.62	77.27	83.67	98.59	70	100	100
	93.02	76.47	60.42	71.74	100	76.74	100	100
	100	86.21	63.33	63.64	100	87.18	94.2	100
	98.08	75	73.33	68.57	87.23	85	100	100
	95.65	96.97	75	84.85	100	100	100	100
	100	66.1	93.33	61.7	100	88.24	100	100
	92	66.67	90.38	64.29	96.92	100	98.51	100
	94.59	81.58	66.15	70.59	100	100	100	100
	98.02	80	64.52	61.11	84.62	83.33	100	100
	95.56	80.85	76.39	56.52	100	91.3	100	100
	97.78	64.29	71.88	71.79	100	97.22	100	100
	94.87	100	81.25	69.77	100	88.1	100	100
	95	80.95	68.18	64.58	100	100	100	100
	94.32	78.95	57.97	60.78	100	65.63	100	100
	100	60	71.43	66.67	100	68.75	97.6744	97.3
	95.92	82.76	65.52	60.98	100	94.83	100	100
	98.55	81.63	77.19		100	90.7	100	100
	100	75.47	76.36		100	55.88	100	100
	95.92	78.05	75.38		98.53	62.86	100	100
	91.84	83.33	82.93		100	89.8	100	100
	95.45	100	86.36		100	87.5	100
	95.45	68.09	88.89		98.55	81.4	100
	94.74	94.87	64.2857		100	80.95	100
	97.5		66.6667		100	86	100
	91.3		79.5455		100	82.14	100
	91.67		65		100	75	100
	98.55		81.6327		93.55	88.24	100
	98.63		83.0189		98.41	96.08	100
	92.31		68.5185		100	65	100
	100		80		98.81		100
	96.92		66.6667		100		100
	97.96		75.6757		90.91		98.63
	94.92		74.6032		98.63		100
	94.23		86.2069		97.01		100
	85		76.5625		92.5		100
	94.55		69.697		100		100
	92.16		70.5882		94.74		98.46
	95.16		68.75		100		98.18
	98.04		88		100		98.08
	88.68		98.25		93.1		100
	100		73.17		100		100
	92.31		86.84		95.45		100
	95.83		74.6		98.33		93.1
	92.96		90.38		100		100
	95.45		84.78		100		100
	92.45		71.93		100		100
	90		81.4		97.56		100
	100		76.19		98.7		100
	91.67		90		100		100
	94.34		75		100		98.44
	93.33		77.42		100
	96.43		78.57		95.77
	98.67				100
	98.11				96.97
	97.33				100
	90				96.47
	100				100
	92.65				93.22
	100				100
	94.9				97.5
	100				100
	100
	97.18
	94.12
	92.98
	97.26
	96.67
	94.37
	100
	95.73
	100
	93.1818
	100
	94.5455
	95.8333
	100
	100
	94.1176
	88
	85.4545
	100
	98.1132
	94.1176
	97.9167
	96
	100
	100
	98.5294
	94.0299
	100
	97.561
	98.0769
	100
	92
	100
	100
	100
	100
	100
	100
	95.12
	100
	93.88
	97.87

## Sheet: SuppFig3_Rab5
	G0: Rab5 x vasCas9 (III)
	F1: Rab5 female x w- male
	F2: Rab5, no Cas9 female x w- male
	F3: below
	Vial	Sex	Cas9; Rab5	Rab5	Cas9	WT	Sex Rab5	Sex progeny	% Rab5 (sex)	Conversion Rate (sex)	Total Rab5	Total progeny	% Rab5	Conversion Rate		Total Cas9-GFP	Rab5-dsRed only	Both	Total Rab5-dsRed	No dsRed
	1	M		11		5	11	16	68.75	37.5
		F		12		11	12	23	52.17	4.35	23	39	58.97	17.95		0	58.97	0	58.97	41.03
	2	M		8		5	8	13	61.54	23.08
		F		14		10	14	24	58.33	16.67	22	37	59.46	18.92		0	59.46	0	59.46	40.54
	3	M		14		10	14	24	58.33	16.67
		F		20		11	20	31	64.52	29.03	34	55	61.82	23.64		0	61.82	0	61.82	38.18
	4	M		8		5	8	13	61.54	23.08
		F		12		4	12	16	75	50	20	29	68.97	37.93		0	68.97	0	68.97	31.03
	5	M		18		14	18	32	56.25	12.5
		F		10		13	10	23	43.48	-13.04	28	55	50.91	1.82		0	50.91	0	50.91	49.09
	6	M		7		4	7	11	63.64	27.27
		F		19		6	19	25	76	52	26	36	72.22	44.44		0	72.22	0	72.22	27.78
	7	M		14		8	14	22	63.64	27.27
		F		11		14	11	25	44	-12	25	47	53.19	6.38		0	53.19	0	53.19	46.81
	8	M		10		4	10	14	71.43	42.86
		F		20		5	20	25	80	60	30	39	76.92	53.85		0	76.92	0	76.92	23.08
	9	M		14		10	14	24	58.33	16.67
		F		20		7	20	27	74.07	48.15	34	51	66.67	33.33		0	66.67	0	66.67	33.33
	10	M		21		5	21	26	80.77	61.54
		F		22		3	22	25	88	76	43	51	84.31	68.63		0	84.31	0	84.31	15.69
	11	M		8		3	8	11	72.73	45.45
		F		6		0	6	6	100	100	14	17	82.35	64.71		0	82.35	0	82.35	17.65
	12	M		11		8	11	19	57.89	15.79
		F		15		8	15	23	65.22	30.43	26	42	61.9	23.81		0	61.9	0	61.9	38.1
	13	M		10		7	10	17	58.82	17.65
		F		8		13	8	21	38.1	-23.81	18	38	47.37	-5.26		0	47.37	0	47.37	52.63
	14	M		13		1	13	14	92.86	85.71
		F		18		11	18	29	62.07	24.14	31	43	72.09	44.19		0	72.09	0	72.09	27.91
	15	M		11		13	11	24	45.83	-8.33
		F		15		10	15	25	60	20	26	49	53.06	6.12		0	53.06	0	53.06	46.94
	16	M		15		6	15	21	71.43	42.86
		F		15		5	15	20	75	50	30	41	73.17	46.34		0	73.17	0	73.17	26.83
	17	M		12		3	12	15	80	60
		F		18		2	18	20	90	80	30	35	85.71	71.43		0	85.71	0	85.71	14.29
	18	M		10		9	10	19	52.63	5.26
		F		13		11	13	24	54.17	8.33	23	43	53.49	6.98		0	53.49	0	53.49	46.51
	19	M		12		8	12	20	60	20
		F		6		2	6	8	75	50	18	28	64.29	28.57		0	64.29	0	64.29	35.71
	20	M		11		13	11	24	45.83	-8.33
		F		10		9	10	19	52.63	5.26	21	43	48.84	-2.33		0	48.84	0	48.84	51.16
	F1: Rab5 female x w- male															0	64.79	0	64.79	35.21
	F2: Rab5, no Cas9 male x w- female
	F3: below
	Vial	Sex	Cas9; Rab5	Rab5	Cas9	WT	Sex Rab5	Sex progeny	% Rab5 (sex)	Conversion Rate (sex)	Total Rab5	Total progeny	% Rab5	Conversion Rate		Total Cas9-GFP	Rab5-dsRed only	Both	Total Rab5-dsRed	No dsRed
	1	M		8		11	8	19	42.11	-15.79
		F		9		5	9	14	64.29	28.57	17	33	51.52	3.03		0	51.52	0	51.52	48.48
	2	M		10		10	10	20	50	0
		F		11		9	11	20	55	10	21	40	52.5	5		0	52.5	0	52.5	47.5
	3	M		16		10	16	26	61.54	23.08
		F		11		12	11	23	47.83	-4.35	27	49	55.1	10.2		0	55.1	0	55.1	44.9
	4	M		12		12	12	24	50	0
		F		11		15	11	26	42.31	-15.38	23	50	46	-8		0	46	0	46	54
	5	M		21		19	21	40	52.5	5
		F		17		16	17	33	51.52	3.03	38	73	52.05	4.11		0	52.05	0	52.05	47.95
	6	M		11		9	11	20	55	10
		F		8		11	8	19	42.11	-15.79	19	39	48.72	-2.56		0	48.72	0	48.72	51.28
	7	M		13		12	13	25	52	4
		F		14		17	14	31	45.16	-9.68	27	56	48.21	-3.57		0	48.21	0	48.21	51.79
	8	M		12		19	12	31	38.71	-22.58
		F		17		8	17	25	68	36	29	56	51.79	3.57		0	51.79	0	51.79	48.21
	9	M		19		9	19	28	67.86	35.71
		F		8		17	8	25	32	-36	27	53	50.94	1.89		0	50.94	0	50.94	49.06
	10	M		14		8	14	22	63.64	27.27
		F		17		15	17	32	53.13	6.25	31	54	57.41	14.81		0	57.41	0	57.41	42.59
	11	M		6		7	6	13	46.15	-7.69
		F		14		10	14	24	58.33	16.67	20	37	54.05	8.11		0	54.05	0	54.05	45.95
	12	M		16		8	16	24	66.67	33.33
		F		13		10	13	23	56.52	13.04	29	47	61.7	23.4		0	61.7	0	61.7	38.3
	13	M		12		14	12	26	46.15	-7.69
		F		12		11	12	23	52.17	4.35	24	49	48.98	-2.04		0	48.98	0	48.98	51.02
	14	M		7		7	7	14	50	0
		F		6		7	6	13	46.15	-7.69	13	27	48.15	-3.7		0	48.15	0	48.15	51.85
	15	M		11		6	11	17	64.71	29.41
		F		15		10	15	25	60	20	26	42	61.9	23.81		0	61.9	0	61.9	38.1
	16	M		13		9	13	22	59.09	18.18
		F		16		11	16	27	59.26	18.52	29	49	59.18	18.37		0	59.18	0	59.18	40.82
	17	M		8		9	8	17	47.06	-5.88
		F		7		9	7	16	43.75	-12.5	15	33	45.45	-9.09		0	45.45	0	45.45	54.55
	18	M		6		5	6	11	54.55	9.09
		F		5		3	5	8	62.5	25	11	19	57.89	15.79		0	57.89	0	57.89	42.11
	19	M		9		8	9	17	52.94	5.88
		F		13		16	13	29	44.83	-10.34	22	46	47.83	-4.35		0	47.83	0	47.83	52.17
																0	50.76	0	52.6	49.24

## Sheet: SuppFig3_Spo11
	G0: Spo11 x vasCas9 (III)
	F1: Spo11 female x w- male
	F2: Spo11, no Cas9 female x w- male
	F3: below
	Vial	Sex	Cas9; Spo11	Spo11	Cas9	WT	Sex Spo11	Sex progeny	% Spo11 (sex)	Conversion Rate (sex)	Total Spo11	Total progeny	% Spo11	Conversion Rate		Total Cas9-GFP	Spo11-dsRed only	Both	Total Spo11-dsRed	No dsRed
	1	M		7		14	7	21	33.68	-32.65
		F		11		8	11	19	59.39	18.78	18.1	39.43	45.91	-8.18		0	45.91	0	45.91	54.09
	2	M		15		11	15	26	58.95	17.91
		F		18		11	18	29	62.93	25.85	33.42	54.75	61.04	22.08		0	61.04	0	61.04	38.96
	3	M		8		7	8	15	54.41	8.82
		F		8		5	8	13	62.56	25.12	16.71	28.71	58.2	16.4		0	58.2	0	58.2	41.8
	4	M		8		4	8	12	67.62	35.25
		F		11		5	11	16	69.02	38.04	19.49	28.49	68.42	36.83		0	68.42	0	68.42	31.58
	5	M		11		3	11	14	78.52	57.04
		F		18		9	18	27	66.45	32.89	29.24	41.43	70.58	41.16		0	70.58	0	70.58	29.42
	6	M		11		7	11	18	61.41	22.82
		F		6		5	6	10	54.93	9.85	16.71	28.28	59.09	18.17		0	59.09	0	59.09	40.91
	7	M		6		11	6	16	34.31	-31.38
		F		17		8	17	24	68.69	37.37	22.28	40.56	54.93	9.85		0	54.93	0	54.93	45.07
	8	M		8		11	8	19	43.93	-12.14
		F		11		8	11	19	59.39	18.78	19.49	37.78	51.6	3.21		0	51.6	0	51.6	48.4
	9	M		11		13	11	24	46.15	-7.71
		F		14		12	14	26	53.32	6.65	25.06	50.25	49.88	-0.25		0	49.88	0	49.88	50.12
	10	M		17		12	17	29	57.82	15.65
		F		10		14	10	23	41.55	-16.9	26.46	52.36	50.53	1.06		0	50.53	0	50.53	49.47
	11	M		8		20	8	28	29.67	-40.66
		F		15		12	15	28	55.69	11.38	23.67	55.67	42.53	-14.95		0	42.53	0	42.53	57.47
	12	M		18		12	18	30	60.14	20.27
		F		17		14	17	30	54.93	9.85	34.81	60.52	57.52	15.04		0	57.52	0	57.52	42.48
	13	M		17		8	17	24	68.69	37.37
		F		17		17	17	34	49.57	-0.86	33.42	58.04	57.58	15.17		0	57.58	0	57.58	42.42
	14	M		19		9	19	29	68.08	36.16
		F		15		12	15	28	55.69	11.38	34.81	56.14	62.01	24.02		0	62.01	0	62.01	37.99
	15	M		19		11	19	30	64.64	29.28
		F		14		13	14	27	51.72	3.43	33.42	57.08	58.54	17.09		0	58.54	0	58.54	41.46
	16	M		17		12	17	29	57.82	15.65
		F		13		14	13	26	47.75	-4.49	29.24	55.14	53.03	6.06		0	53.03	0	53.03	46.97
	17	M		7		14	7	21	33.68	-32.65
		F		18		13	18	31	58.2	16.4	25.06	51.78	48.41	-3.18		0	48.41	0	48.41	51.59
	18	M		18		21	18	39	45.91	-8.18
		F		17		20	17	37	45.76	-8.48	34.81	75.95	45.84	-8.33		0	45.84	0	45.84	54.16
	19	M		8		8	8	16	52.31	4.62
		F		8		12	8	20	41.05	-17.91	16.71	36.33	46	-8		0	46	0	46	54
	20	M		22		11	22	33	67.63	35.26
		F		31		16	31	47	65.69	31.38	52.91	79.58	66.49	32.99		0	66.49	0	66.49	33.51
	21	M		25		18	25	43	57.82	15.65
		F		11		23	11	34	32.63	-34.74	36.2	77.49	46.72	-6.55		0	46.72	0	46.72	53.28
																0	54.99	0	54.99	45.01
	G0: Spo11 x vasCas9 (X)
	F1: Spo11 female x w- male
	F2: Spo11, no Cas9 male x w- female
	F3: below
	Vial	Sex	Cas9; Spo11	Spo11	Cas9	WT	Sex Spo11	Sex progeny	% Spo11 (sex)	Conversion Rate (sex)	Total Spo11	Total progeny	% Spo11	Conversion Rate		Total Cas9-GFP	Spo11-dsRed only	Both	Total Spo11-dsRed	No dsRed
	1	M		11		9	11	20	55	10
		F		12		16	12	28	42.86	-14.29	23	48	47.92	-4.17		0	47.92	0	47.92	52.08
	2	M		17		12	17	29	58.62	17.24
		F		15		14	15	29	51.72	3.45	32	58	55.17	10.34		0	55.17	0	55.17	44.83
	3	M		9		10	9	19	47.37	-5.26
		F		7		8	7	15	46.67	-6.67	16	34	47.06	-5.88		0	47.06	0	47.06	52.94
	4	M		19		20	19	39	48.72	-2.56
		F		18		14	18	32	56.25	12.5	37	71	52.11	4.23		0	52.11	0	52.11	47.89
	5	M		21		17	21	38	55.26	10.53
		F		16		15	16	31	51.61	3.23	37	69	53.62	7.25		0	53.62	0	53.62	46.38
	6	M		25		17	25	42	59.52	19.05
		F		21		20	21	41	51.22	2.44	46	83	55.42	10.84		0	55.42	0	55.42	44.58
	7	M		22		20	22	42	52.38	4.76
		F		25		17	25	42	59.52	19.05	47	84	55.95	11.9		0	55.95	0	55.95	44.05
	8	M		16		19	16	35	45.71	-8.57
		F		15		19	15	34	44.12	-11.76	31	69	44.93	-10.14		0	44.93	0	44.93	55.07
	9	M		18		17	18	35	51.43	2.86
		F		19		17	19	36	52.78	5.56	37	71	52.11	4.23		0	52.11	0	52.11	47.89
	10	M		11		14	11	25	44	-12
		F		13		11	13	24	54.17	8.33	24	49	48.98	-2.04		0	48.98	0	48.98	51.02
	11	M		20		14	20	34	58.82	17.65
		F		12		10	12	22	54.55	9.09	32	56	57.14	14.29		0	57.14	0	57.14	42.86
	12	M		11		16	11	27	40.74	-18.52
		F		12		13	12	25	48	-4	23	52	44.23	-11.54		0	44.23	0	44.23	55.77
	13	M		10		12	10	22	45.45	-9.09
		F		13		16	13	29	44.83	-10.34	23	51	45.1	-9.8		0	45.1	0	45.1	54.9
	14	M		7		10	7	17	41.18	-17.65
		F		13		9	13	22	59.09	18.18	20	39	51.28	2.56		0	51.28	0	51.28	48.72
	15	M		18		13	18	31	58.06	16.13
		F		15		16	15	31	48.39	-3.23	33	62	53.23	6.45		0	53.23	0	53.23	46.77
	16	M		5		9	5	14	35.71	-28.57
		F		8		11	8	19	42.11	-15.79	13	33	39.39	-21.21		0	39.39	0	39.39	60.61
																0	51.33	0	50.23	48.67

## Sheet: SuppFig3_Rab11
	G0: Rab11 x vasCas9 (X)
	F1: Rab11 female x w- male
	F2: Rab11, no Cas9 female x w- male
	F3: below
	Vial	Sex	Cas9; Rab11	Rab11	Cas9	WT	Sex Rab11	Sex progeny	% Rab11 (sex)	Conversion Rate (sex)	Total Rab11	Total progeny	% Rab11	Conversion Rate		Total Cas9-GFP	Rab11-dsRed only	Both	Total Rab11-dsRed	No dsRed
	1	M		5		9	5	14	35.71	-28.57
		F		8		5	8	13	61.54	23.08	13	27	48.15	-3.7		0	48.15	0	48.15	51.85
	2	M		11		7	11	18	61.11	22.22
		F		13		7	13	20	65	30	24	38	63.16	26.32		0	63.16	0	63.16	36.84
	3	M		6		10	6	16	37.5	-25
		F		6		8	6	14	42.86	-14.29	12	30	40	-20		0	40	0	40	60
	4	M		6		2	6	8	75	50
		F		8		1	8	9	88.89	77.78	14	17	82.35	64.71		0	82.35	0	82.35	17.65
	5	M		8		2	8	10	80	60
		F		13		6	13	19	68.42	36.84	21	29	72.41	44.83		0	72.41	0	72.41	27.59
	6	M		8		10	8	18	44.44	-11.11
		F		4		3	4	7	57.14	14.29	12	25	48	-4		0	48	0	48	52
	7	M		4		7	4	11	36.36	-27.27
		F		12		5	12	17	70.59	41.18	16	28	57.14	14.29		0	57.14	0	57.14	42.86
	8	M		6		7	6	13	46.15	-7.69
		F		8		5	8	13	61.54	23.08	14	26	53.85	7.69		0	53.85	0	53.85	46.15
	9	M		8		11	8	19	42.11	-15.79
		F		10		8	10	18	55.56	11.11	18	37	48.65	-2.7		0	48.65	0	48.65	51.35
	10	M		12		8	12	20	60	20
		F		7		9	7	16	43.75	-12.5	19	36	52.78	5.56		0	52.78	0	52.78	47.22
	11	M		6		13	6	19	31.58	-36.84
		F		11		8	11	19	57.89	15.79	17	38	44.74	-10.53		0	44.74	0	44.74	55.26
	12	M		13		13	13	26	50	0
		F		12		9	12	21	57.14	14.29	25	47	53.19	6.38		0	53.19	0	53.19	46.81
	13	M		12		5	12	17	70.59	41.18
		F		12		10	12	22	54.55	9.09	24	39	61.54	23.08		0	61.54	0	61.54	38.46
	14	M		14		6	14	20	70	40
		F		11		8	11	19	57.89	15.79	25	39	64.1	28.21		0	64.1	0	64.1	35.9
	15	M		14		7	14	21	66.67	33.33
		F		10		10	10	20	50	0	24	41	58.54	17.07		0	58.54	0	58.54	41.46
	16	M		12		8	12	20	60	20
		F		9		9	9	18	50	0	21	38	55.26	10.53		0	55.26	0	55.26	44.74
	17	M		5		9	5	14	35.71	-28.57
		F		13		11	13	24	54.17	8.33	18	38	47.37	-5.26		0	47.37	0	47.37	52.63
	18	M		13		14	13	27	48.15	-3.7
		F		12		13	12	25	48	-4	25	52	48.08	-3.85		0	48.08	0	48.08	51.92
	19	M		6		5	6	11	54.55	9.09
		F		6		5	6	11	54.55	9.09	12	22	54.55	9.09		0	54.55	0	54.55	45.45
	20	M		16		7	16	23	69.57	39.13
		F		22		13	22	35	62.86	25.71	38	58	65.52	31.03		0	65.52	0	65.52	34.48
	21	M		18		12	18	30	60	20
		F		8		9	8	17	47.06	-5.88	26	47	55.32	10.64		0	55.32	0	55.32	44.68
																0	55.94	0	55.94	44.06
	F1: Rab11 female x w- male
	F2: Rab11, no Cas9 male x w- female
	F3: below
	Vial	Sex	Cas9; Rab11	Rab11	Cas9	WT	Sex Rab11	Sex progeny	% Rab11 (sex)	Conversion Rate (sex)	Total Rab11	Total progeny	% Rab11	Conversion Rate		Total Cas9-GFP	Rab11-dsRed only	Both	Total Rab11-dsRed	No dsRed
	1	M		21		18	21	39	53.85	7.69
		F		18		14	18	32	56.25	12.5	39	71	54.93	9.86		0	54.93	0	54.93	45.07
	2	M		15		14	15	29	51.72	3.45
		F		16		18	16	34	47.06	-5.88	31	63	49.21	-1.59		0	49.21	0	49.21	50.79
	3	M		18		9	18	27	66.67	33.33
		F		23		14	23	37	62.16	24.32	41	64	64.06	28.13		0	64.06	0	64.06	35.94
	4	M		8		14	8	22	36.36	-27.27
		F		9		14	9	23	39.13	-21.74	17	45	37.78	-24.44		0	37.78	0	37.78	62.22
	5	M		11		12	11	23	47.83	-4.35
		F		15		13	15	28	53.57	7.14	26	51	50.98	1.96		0	50.98	0	50.98	49.02
	6	M		13		15	13	28	46.43	-7.14
		F		18		16	18	34	52.94	5.88	31	62	50	0		0	50	0	50	50
	7	M		12		11	12	23	52.17	4.35
		F		11		12	11	23	47.83	-4.35	23	46	50	0		0	50	0	50	50
	8	M		15		17	15	32	46.88	-6.25
		F		14		19	14	33	42.42	-15.15	29	65	44.62	-10.77		0	44.62	0	44.62	55.38
	9	M		7		11	7	18	38.89	-22.22
		F		7		5	7	12	58.33	16.67	14	30	46.67	-6.67		0	46.67	0	46.67	53.33
	10	M		19		17	19	36	52.78	5.56
		F		15		14	15	29	51.72	3.45	34	65	52.31	4.62		0	52.31	0	52.31	47.69
	11	M		11		8	11	19	57.89	15.79
		F		13		11	13	24	54.17	8.33	24	43	55.81	11.63		0	55.81	0	55.81	44.19
	12	M		11		17	11	28	39.29	-21.43
		F		16		14	16	30	53.33	6.67	27	58	46.55	-6.9		0	46.55	0	46.55	53.45
	13	M		10		10	10	20	50	0
		F		8		8	8	16	50	0	18	36	50	0		0	50	0	50	50
	14	M		9		15	9	24	37.5	-25
		F		8		13	8	21	38.1	-23.81	17	45	37.78	-24.44		0	37.78	0	37.78	62.22
	15	M		8		11	8	19	42.11	-15.79
		F		14		12	14	26	53.85	7.69	22	45	48.89	-2.22		0	48.89	0	48.89	51.11
	16	M		15		15	15	30	50	0
		F		11		8	11	19	57.89	15.79	26	49	53.06	6.12		0	53.06	0	53.06	46.94
	17	M		17		17	17	34	50	0
		F		14		8	14	22	63.64	27.27	31	56	55.36	10.71		0	55.36	0	55.36	44.64
	18	M		18		19	18	37	48.65	-2.7
		F		17		20	17	37	45.95	-8.11	35	74	47.3	-5.41		0	47.3	0	47.3	52.7
																0	49.8	0	49.8	50.2

## Sheet: SuppFig3_Prosalpha2
	G0: Prosalpha x vasCas9 (X)
	F1: Prosalpha female x w- male
	F2: Prosalpha, no Cas9 female x w- male
	F3: below
	Vial	Sex	Cas9; Prosalpha	Prosalpha	Cas9	WT	Sex Prosalpha	Sex progeny	% Prosalpha (sex)	Conversion Rate (sex)	Total Prosalpha	Total progeny	% Prosalpha	Conversion Rate		Total Cas9-GFP	Prosalpha-dsRed only	Both	Total Prosalpha-dsRed	No dsRed
	1	M		16		14	16	30	53.33	6.67
		F		17		10	17	27	62.96	25.93	33	57	57.89	15.79		0	57.89	0	57.89	42.11
	2	M		26		10	26	36	72.22	44.44
		F		23		9	23	32	71.88	43.75	49	68	72.06	44.12		0	72.06	0	72.06	27.94
	3	M		18		2	18	20	90	80
		F		26		1	26	27	96.3	92.59	44	47	93.62	87.23		0	93.62	0	93.62	6.38
	4	M		11		8	11	19	57.89	15.79
		F		18		13	18	31	58.06	16.13	29	50	58	16		0	58	0	58	42
	5	M		9		10	9	19	47.37	-5.26
		F		13		12	13	25	52	4	22	44	50	0		0	50	0	50	50
	6	M		13		21	13	34	38.24	-23.53
		F		16		18	16	34	47.06	-5.88	29	68	42.65	-14.71		0	42.65	0	42.65	57.35
	7	M		9		4	9	13	69.23	38.46
		F		17		13	17	30	56.67	13.33	26	43	60.47	20.93		0	60.47	0	60.47	39.53
	8	M		12		17	12	29	41.38	-17.24
		F		10		14	10	24	41.67	-16.67	22	53	41.51	-16.98		0	41.51	0	41.51	58.49
	9	M		11		13	11	24	45.83	-8.33
		F		13		9	13	22	59.09	18.18	24	46	52.17	4.35		0	52.17	0	52.17	47.83
	10	M		10		11	10	21	47.62	-4.76
		F		18		17	18	35	51.43	2.86	28	56	50	0		0	50	0	50	50
	11	M		14		5	14	19	73.68	47.37
		F		14		6	14	20	70	40	28	39	71.79	43.59		0	71.79	0	71.79	28.21
	12	M		5		0	5	5	100	100
		F		7		7	7	14	50	0	12	19	63.16	26.32		0	63.16	0	63.16	36.84
	13	M		5		2	5	7	71.43	42.86
		F		7		6	7	13	53.85	7.69	12	20	60	20		0	60	0	60	40
	14	M		15		15	15	30	50	0
		F		19		16	19	35	54.29	8.57	34	65	52.31	4.62		0	52.31	0	52.31	47.69
	15	M		11		13	11	24	45.83	-8.33
		F		11		12	11	23	47.83	-4.35	22	47	46.81	-6.38		0	46.81	0	46.81	53.19
	16	M		20		2	20	22	90.91	81.82
		F		15		4	15	19	78.95	57.89	35	41	85.37	70.73		0	85.37	0	85.37	14.63
	17	M		14		12	14	26	53.85	7.69
		F		12		18	12	30	40	-20	26	56	46.43	-7.14		0	46.43	0	46.43	53.57
	18	M		14		13	14	27	51.85	3.7
		F		22		17	22	39	56.41	12.82	36	66	54.55	9.09		0	54.55	0	54.55	45.45
	19	M		13		20	13	33	39.39	-21.21
		F		20		17	20	37	54.05	8.11	33	70	47.14	-5.71		0	47.14	0	47.14	52.86
	20	M		19		7	19	26	73.08	46.15
		F		17		20	17	37	45.95	-8.11	36	63	57.14	14.29		0	57.14	0	57.14	42.86
	21	M		18		18	18	36	50	0
		F		15		12	15	27	55.56	11.11	33	63	52.38	4.76		0	52.38	0	52.38	47.62
	22	M		18		10	18	28	64.29	28.57
		F		21		14	21	35	60	20	39	63	61.9	23.81		0	61.9	0	61.9	38.1
	23	M		8		13	8	21	38.1	-23.81
		F		14		6	14	20	70	40	22	41	53.66	7.32		0	53.66	0	53.66	46.34
	24	M		16		16	16	32	50	0
		F		12		6	12	18	66.67	33.33	28	50	56	12		0	56	0	56	44
																0	57.79	0	57.79	42.21
	G0: Prosalpha x vasCas9 (X)
	F1: Prosalpha male x w- female
	F2: Prosalpha, no Cas9 male x w- female
	F3: below
	Vial	Sex	Cas9; Prosalpha	Prosalpha	Cas9	WT	Sex Prosalpha	Sex progeny	% Prosalpha (sex)	Conversion Rate (sex)	Total Prosalpha	Total progeny	% Prosalpha	Conversion Rate		Total Cas9-GFP	Prosalpha-dsRed only	Both	Total Prosalpha-dsRed	No dsRed
	1	M		13		15	13	28	46.43	-7.14
		F		11		12	11	23	47.83	-4.35	24	51	47.06	-5.88		0	47.06	0	47.06	52.94
	2	M		14		10	14	24	58.33	16.67
		F		11		13	11	24	45.83	-8.33	25	48	52.08	4.17		0	52.08	0	52.08	47.92
	3	M		7		6	7	13	53.85	7.69
		F		8		9	8	17	47.06	-5.88	15	30	50	0		0	50	0	50	50
	4	M		12		12	12	24	50	0
		F		15		13	15	28	53.57	7.14	27	52	51.92	3.85		0	51.92	0	51.92	48.08
	5	M		11		9	11	20	55	10
		F		10		14	10	24	41.67	-16.67	21	44	47.73	-4.55		0	47.73	0	47.73	52.27
	6	M		12		4	12	16	75	50
		F		9		16	9	25	36	-28	21	41	51.22	2.44		0	51.22	0	51.22	48.78
	7	M		17		15	17	32	53.13	6.25
		F		18		13	18	31	58.06	16.13	35	63	55.56	11.11		0	55.56	0	55.56	44.44
	8	M		13		8	13	21	61.9	23.81
		F		11		10	11	21	52.38	4.76	24	42	57.14	14.29		0	57.14	0	57.14	42.86
	9	M		21		17	21	38	55.26	10.53
		F		19		18	19	37	51.35	2.7	40	75	53.33	6.67		0	53.33	0	53.33	46.67
	10	M		7		8	7	15	46.67	-6.67
		F		7		9	7	16	43.75	-12.5	14	31	45.16	-9.68		0	45.16	0	45.16	54.84
	11	M		9		8	9	17	52.94	5.88
		F		10		6	10	16	62.5	25	19	33	57.58	15.15		0	57.58	0	57.58	42.42
																0	51.7073	0	51.7073	48.2927
